# Supplementary material for: Genetic control of temperament traits across species: association of autism spectrum disorder risk genes with cattle temperament
Source: Genet Sel Evol. 2020 Aug 26;52:51. doi: 10.1186/s12711-020-00569-z (PMC7448488; doi:10.1186/s12711-020-00569-z)
Supplement: Supplementary file 1 — Additional file 1: Table S1. Sample size, number of imputed sequence variants, estimated heritabilities and \documentclass[12pt]{minimal} \usepackage{amsmath} \usepackage{wasysym} \usepackage{amsfonts} \usepackage{amssymb} \usepackage{amsbsy} \usepackage{mathrsfs} \usepackage{upgreek} \setlength{\oddsidemargin}{-69pt} \begin{document}$${{\lambda }}$$\end{document}λ gc for each cohort used in the meta-analysis. Table S2. Validation of variants identified in the flight time meta-analysis (115 variants) in five independent docility score GWAS. Table S3. Sign test for lead variants from the flight time meta-analysis using docility score GWAS summary statistics in five independent populations. Table S4. Bovine orthologous NEU genes (577 genes). Table S5. Bovine orthologous SCZ genes (263 genes). Table S6. Bovine orthologous ASD genes (63 genes). Table S7. Bovine orthologous DDD genes (101 genes). Table S8. Significant genes in the set-based association analysis for mapping the meta-analysis lead variants to genes. Table S9. Summary of the candidate genes identified in the meta-analysis of cattle flight time (10 protein-coding genes). Table S10. χ2 test of independence for bovine orthologous ASD genes and all UMD3.1 bovine protein-coding genes in brain tissues (cerebellum and caudal lobe combined). [file 12711_2020_569_MOESM1_ESM.xlsx]

## Sheet: Contents
Table S1. Sample size, number of imputed sequence variants, estimated heritabilities and lambda gc for each cohort used in the meta-analysis.
Table S2. Validation of variants identified in the flight time meta-analysis (115 variants) in five independent docility score GWAS.
Table S3. Sign test for lead variants from the flight time meta-analysis using docility score GWAS summary statistics in five independent populations.
Table S4. Bovine Orthologous NEU genes (577 genes).
Table S5. Bovine Orthologous SCZ genes (263 genes).
Table S6. Bovine Orthologous ASD genes (63 genes).
Table S7. Bovine Orthologous DDD genes (101 genes).
Table S8. Significant genes in the set-based association analysis to map meta-analysis lead variants to genes.
Table S9. Summary of the candidate genes identified in the meta-analysis of cattle flight time (10 protein-coding genes)
Table S10. c2 test of independence for bovine orthologous ASD genes and all UMD3.1 bovine protein-coding genes in brain tissues (cerebellum and caudal lobe combined).

## Sheet: TableS1. Cohorts details
Table S1. Sample size and lambda gc for each cohort used in the meta-analysis.
Cohort	Breed	Sample size	Number of Variants	h2 (se)	lambda gc
TropComp1	Tropical Composite	2525	28232452	0.493 (0.045)	0.937
Brahman	Brahman	2112	28061311	0.413 (0.049)	0.946
TropComp2	Tropical Composite	4586	24820861	0.259 (0.027)	1.001
Meta-Analysis	-	9223	28353349	-	1.025

## Sheet: TableS2. Validation
Table S2. Validation of variants identified in the flight time meta-analysis (115 variants) in five independent docility score GWAS.
Validation cohort	Number of animals	Number of variants in GWAS	Identified variants present in validation GWAS	Identified variants present in validation GWAS with P<0.05	Mean number of variants with P<0.05 in permutation test* (10000 replicates per cohort)
Angus	3356	15531563	83	0	5.741
Charolais	31049	16110951	99	30	6.1
Hereford	3004	15119634	101	0	6.025
Limousin	35159	15336651	99	24	5.8
Simmental	8632	16969734	74	24	5.9
		Overall	115	73	29.566
				P-value permutation test <	2e-05
*Mean number of variants with P<0.05 in a random sample of 115 variants from validation GWAS (10000 replicates per cohort, 50000 in all five cohorts).
Null distributions for permutation tests are display below.

## Sheet: Table S3. Sign Test
Table S3. Sign test for lead variants from the flight time meta-analysis using docility score GWAS summary statistics in five independent populations.
Summary
n variants				78
n variants with expected sign				30
Proportion				0.384615
Pval				0.0113789
Meta-Analysis												Validation GWAS
SNP	A1	A2	Freq	FreqSE	FreqMin	FreqMax	Effect	SE	TestStat	P	Dir	Breed	Chr	BP	A1	A2	Freq	Effect	SE	P	Phased?	A1	A2	Freq	Effect	SE	TestStat	P	SignTest
21:64653	A	G	0.4756	0.1405	0.087	0.5524	0.0897	0.0164	5.46951	4.599e-08	+++	Limousin	21	64653	G	A	0.127988	0.0400138	0.0185063	0.030605	Flipped	A	G	0.872012	-0.0400138	0.0185063	-2.16217	0.030605	0
21:80265	T	C	0.4757	0.1406	0.087	0.5527	0.09	0.0164	5.4878	4.158e-08	+++	Limousin	21	80265	C	T	0.127988	0.0400138	0.0185063	0.030605	Flipped	T	C	0.872012	-0.0400138	0.0185063	-2.16217	0.030605	0
21:85031	A	T	0.4757	0.1406	0.087	0.5527	0.09	0.0164	5.4878	4.158e-08	+++	Limousin	21	85031	T	A	0.127988	0.0400138	0.0185063	0.030605	Flipped	A	T	0.872012	-0.0400138	0.0185063	-2.16217	0.030605	0
21:87362	A	G	0.4757	0.1406	0.087	0.5527	0.09	0.0164	5.4878	4.158e-08	+++	Limousin	21	87362	G	A	0.127988	0.0400138	0.0185063	0.030605	Flipped	A	G	0.872012	-0.0400138	0.0185063	-2.16217	0.030605	0
21:90787	A	C	0.5242	0.1406	0.4472	0.913	-0.0903	0.0164	-5.5061	3.722e-08	---	Limousin	21	90787	A	C	0.127931	0.0393062	0.01851	0.0337107	OK	A	C	0.127931	0.0393062	0.01851	2.12351	0.0337107	0
21:95938	T	C	0.476	0.1409	0.087	0.5518	0.0916	0.0165	5.55152	2.634e-08	+++	Limousin	21	95938	C	T	0.127931	0.0393062	0.01851	0.0337107	Flipped	T	C	0.872069	-0.0393062	0.01851	-2.12351	0.0337107	0
21:96537	T	C	0.476	0.1409	0.087	0.5518	0.0916	0.0165	5.55152	2.634e-08	+++	Limousin	21	96537	C	T	0.127931	0.0393062	0.01851	0.0337107	Flipped	T	C	0.872069	-0.0393062	0.01851	-2.12351	0.0337107	0
21:112625	T	G	0.523	0.1426	0.4435	0.9118	-0.0928	0.0165	-5.62424	2.055e-08	---	Limousin	21	112625	T	G	0.130733	0.04045	0.0183779	0.0277352	OK	T	G	0.130733	0.04045	0.0183779	2.20101	0.0277352	0
21:121133	T	C	0.477	0.1425	0.0879	0.5563	0.0931	0.0165	5.64242	1.81e-08	+++	Limousin	21	121133	C	T	0.130733	0.04045	0.0183779	0.0277352	Flipped	T	C	0.869267	-0.04045	0.0183779	-2.20101	0.0277352	0
21:122679	A	G	0.477	0.1425	0.0879	0.5563	0.0931	0.0165	5.64242	1.81e-08	+++	Limousin	21	122679	G	A	0.125529	0.0381195	0.0186955	0.0414536	Flipped	A	G	0.874471	-0.0381195	0.0186955	-2.03897	0.0414536	0
21:136880	T	C	0.4767	0.1424	0.0879	0.5557	0.0922	0.0165	5.58788	2.464e-08	+++	Limousin	21	136880	C	T	0.130676	0.0404668	0.0183811	0.0276972	Flipped	T	C	0.869324	-0.0404668	0.0183811	-2.20154	0.0276972	0
21:138569	T	C	0.4767	0.1424	0.0879	0.5557	0.0922	0.0165	5.58788	2.464e-08	+++	Limousin	21	138569	C	T	0.130676	0.0404668	0.0183811	0.0276972	Flipped	T	C	0.869324	-0.0404668	0.0183811	-2.20154	0.0276972	0
21:153071	A	G	0.4767	0.1424	0.0879	0.5557	0.0922	0.0165	5.58788	2.464e-08	+++	Limousin	21	153071	G	A	0.130676	0.0404668	0.0183811	0.0276972	Flipped	A	G	0.869324	-0.0404668	0.0183811	-2.20154	0.0276972	0
21:167895	T	C	0.4758	0.1408	0.087	0.5515	0.0914	0.0165	5.53939	2.803e-08	+++	Limousin	21	167895	C	T	0.130676	0.0404668	0.0183811	0.0276972	Flipped	T	C	0.869324	-0.0404668	0.0183811	-2.20154	0.0276972	0
21:172840	T	G	0.476	0.1409	0.0872	0.552	0.0918	0.0165	5.56364	2.453e-08	+++	Limousin	21	172840	G	T	0.130676	0.0404668	0.0183811	0.0276972	Flipped	T	G	0.869324	-0.0404668	0.0183811	-2.20154	0.0276972	0
21:177666	C	G	0.476	0.1409	0.0872	0.552	0.0918	0.0165	5.56364	2.453e-08	+++	Limousin	21	177666	G	C	0.130504	0.0407651	0.018385	0.0266023	Flipped	C	G	0.869496	-0.0407651	0.018385	-2.2173	0.0266023	0
21:299125	A	C	0.4774	0.1438	0.0896	0.5588	0.0917	0.0166	5.5241	3.046e-08	+++	Limousin	21	299125	C	A	0.130619	0.0409838	0.018382	0.0257763	Flipped	A	C	0.869381	-0.0409838	0.018382	-2.22956	0.0257763	0
21:323194	T	C	0.5242	0.1413	0.4469	0.9137	-0.0901	0.0164	-5.4939	4.187e-08	---	Limousin	21	323194	T	C	0.130676	0.0409883	0.0183812	0.0257536	OK	T	C	0.130676	0.0409883	0.0183812	2.2299	0.0257536	0
21:325650	T	C	0.5242	0.1413	0.4469	0.9137	-0.0901	0.0164	-5.4939	4.187e-08	---	Limousin	21	325650	T	C	0.130676	0.0409883	0.0183812	0.0257536	OK	T	C	0.130676	0.0409883	0.0183812	2.2299	0.0257536	0
21:330447	A	C	0.5239	0.1411	0.4477	0.913	-0.0898	0.0165	-5.44242	4.941e-08	---	Limousin	21	330447	A	C	0.130676	0.0409883	0.0183812	0.0257536	OK	A	C	0.130676	0.0409883	0.0183812	2.2299	0.0257536	0
21:331144	T	C	0.4761	0.1411	0.087	0.5523	0.0898	0.0165	5.44242	4.941e-08	+++	Limousin	21	331144	C	T	0.130676	0.0409883	0.0183812	0.0257536	Flipped	T	C	0.869324	-0.0409883	0.0183812	-2.2299	0.0257536	0
21:344274	T	G	0.4762	0.1411	0.087	0.5526	0.0905	0.0165	5.48485	3.929e-08	+++	Limousin	21	344274	G	T	0.130676	0.0409883	0.0183812	0.0257536	Flipped	T	G	0.869324	-0.0409883	0.0183812	-2.2299	0.0257536	0
21:347799	A	G	0.4762	0.1411	0.087	0.5526	0.0905	0.0165	5.48485	3.929e-08	+++	Limousin	21	347799	G	A	0.130676	0.0409883	0.0183812	0.0257536	Flipped	A	G	0.869324	-0.0409883	0.0183812	-2.2299	0.0257536	0
21:357039	T	C	0.4775	0.1432	0.0884	0.5581	0.0917	0.0166	5.5241	3.07e-08	+++	Limousin	21	357039	C	T	0.130619	0.0407525	0.018381	0.026616	Flipped	T	C	0.869381	-0.0407525	0.018381	-2.2171	0.026616	0
21:734895	A	G	0.5312	0.1494	0.4165	0.9137	-0.0953	0.0165	-5.77576	7.964e-09	---	Charolais	21	734895	A	G	0.0266963	-0.0789234	0.0357592	0.0273083	OK	A	G	0.0266963	-0.0789234	0.0357592	-2.20708	0.0273083	1
21:740938	C	G	0.5311	0.1494	0.4164	0.9137	-0.0951	0.0165	-5.76364	8.415e-09	---	Charolais	21	740938	C	G	0.0266963	-0.0789234	0.0357592	0.0273083	OK	C	G	0.0266963	-0.0789234	0.0357592	-2.20708	0.0273083	1
21:747750	A	T	0.4693	0.1501	0.0863	0.5855	0.0947	0.0165	5.73939	1.014e-08	+++	Charolais	21	747750	T	A	0.0266963	-0.0789234	0.0357592	0.0273083	Flipped	A	T	0.973304	0.0789234	0.0357592	2.20708	0.0273083	1
21:748306	A	C	0.4694	0.1503	0.0863	0.5859	0.0949	0.0165	5.75152	9.719e-09	+++	Charolais	21	748306	C	A	0.0266963	-0.0789234	0.0357592	0.0273083	Flipped	A	C	0.973304	0.0789234	0.0357592	2.20708	0.0273083	1
21:748420	C	G	0.4694	0.1503	0.0863	0.5859	0.0949	0.0165	5.75152	9.719e-09	+++	Charolais	21	748420	G	C	0.0266963	-0.0789234	0.0357592	0.0273083	Flipped	C	G	0.973304	0.0789234	0.0357592	2.20708	0.0273083	1
21:755764	T	G	0.5306	0.1503	0.4141	0.9137	-0.0949	0.0165	-5.75152	9.719e-09	---	Charolais	21	755764	T	G	0.0266963	-0.0789234	0.0357592	0.0273083	OK	T	G	0.0266963	-0.0789234	0.0357592	-2.20708	0.0273083	1
21:763464	A	G	0.5306	0.1503	0.4141	0.9137	-0.0949	0.0165	-5.75152	9.719e-09	---	Charolais	21	763464	A	G	0.0266963	-0.0789234	0.0357592	0.0273083	OK	A	G	0.0266963	-0.0789234	0.0357592	-2.20708	0.0273083	1
21:764360	T	G	0.5352	0.1489	0.4165	0.9147	-0.0962	0.0164	-5.86585	4.889e-09	---	Charolais	21	764360	T	G	0.0628476	-0.0541808	0.0238485	0.0230938	OK	T	G	0.0628476	-0.0541808	0.0238485	-2.27187	0.0230938	1
21:767001	T	C	0.4694	0.1503	0.0863	0.5859	0.0949	0.0165	5.75152	9.719e-09	+++	Charolais	21	767001	C	T	0.0266963	-0.0789234	0.0357592	0.0273083	Flipped	T	C	0.973304	0.0789234	0.0357592	2.20708	0.0273083	1
21:771038	A	G	0.4694	0.1503	0.0863	0.5859	0.0949	0.0165	5.75152	9.719e-09	+++	Charolais	21	771038	G	A	0.0266963	-0.0789234	0.0357592	0.0273083	Flipped	A	G	0.973304	0.0789234	0.0357592	2.20708	0.0273083	1
21:774043	T	C	0.5327	0.1481	0.4204	0.9137	-0.0954	0.0165	-5.78182	7.546e-09	---	Charolais	21	774043	T	C	0.0266963	-0.0789234	0.0357592	0.0273083	OK	T	C	0.0266963	-0.0789234	0.0357592	-2.20708	0.0273083	1
21:807505	T	C	0.4648	0.149	0.0848	0.5836	0.0961	0.0164	5.85976	5.197e-09	+++	Charolais	21	807505	C	T	0.0583982	-0.0488036	0.0246008	0.0472756	Flipped	T	C	0.941602	0.0488036	0.0246008	1.98382	0.0472756	1
21:812021	A	T	0.5353	0.1491	0.4162	0.9152	-0.0958	0.0164	-5.84146	5.736e-09	---	Charolais	21	812021	A	T	0.0576831	-0.0491049	0.0247967	0.0476697	OK	A	T	0.0576831	-0.0491049	0.0247967	-1.9803	0.0476697	1
21:816985	T	C	0.5353	0.1491	0.4162	0.9152	-0.0958	0.0164	-5.84146	5.736e-09	---	Charolais	21	816985	T	C	0.068171	-0.046278	0.0229997	0.0442079	OK	T	C	0.068171	-0.046278	0.0229997	-2.01211	0.0442079	1
21:816985	T	C	0.5353	0.1491	0.4162	0.9152	-0.0958	0.0164	-5.84146	5.736e-09	---	Simmental	21	816985	T	C	0.245329	0.0639916	0.0319684	0.0453155	OK	T	C	0.245329	0.0639916	0.0319684	2.00171	0.0453155	0
21:819265	C	G	0.5353	0.1491	0.4162	0.9152	-0.0958	0.0164	-5.84146	5.736e-09	---	Charolais	21	819265	C	G	0.0679326	-0.047847	0.0230606	0.0380017	OK	C	G	0.0679326	-0.047847	0.0230606	-2.07484	0.0380017	1
21:819265	C	G	0.5353	0.1491	0.4162	0.9152	-0.0958	0.0164	-5.84146	5.736e-09	---	Simmental	21	819265	C	G	0.243219	0.0632254	0.0320755	0.0487075	OK	C	G	0.243219	0.0632254	0.0320755	1.97114	0.0487075	0
21:897305	T	C	0.4701	0.1499	0.0848	0.5887	0.0958	0.0164	5.84146	5.4e-09	+++	Charolais	21	897305	C	T	0.0735738	-0.0445628	0.0222977	0.0456578	Flipped	T	C	0.926426	0.0445628	0.0222977	1.99854	0.0456578	1
21:897305	T	C	0.4701	0.1499	0.0848	0.5887	0.0958	0.0164	5.84146	5.4e-09	+++	Simmental	21	897305	C	T	0.24774	0.0633198	0.0317356	0.0460179	Flipped	T	C	0.75226	-0.0633198	0.0317356	-1.99523	0.0460179	0
21:898385	A	G	0.4701	0.1499	0.0848	0.5887	0.0958	0.0164	5.84146	5.4e-09	+++	Charolais	21	898385	G	A	0.0735738	-0.0445628	0.0222977	0.0456578	Flipped	A	G	0.926426	0.0445628	0.0222977	1.99854	0.0456578	1
21:898385	A	G	0.4701	0.1499	0.0848	0.5887	0.0958	0.0164	5.84146	5.4e-09	+++	Simmental	21	898385	G	A	0.24774	0.0633198	0.0317356	0.0460179	Flipped	A	G	0.75226	-0.0633198	0.0317356	-1.99523	0.0460179	0
21:902692	T	C	0.5299	0.1499	0.4113	0.9152	-0.0958	0.0164	-5.84146	5.4e-09	---	Charolais	21	902692	T	C	0.0736533	-0.044482	0.0222883	0.0459612	OK	T	C	0.0736533	-0.044482	0.0222883	-1.99576	0.0459612	1
21:902935	T	C	0.4701	0.1499	0.0848	0.5887	0.0958	0.0164	5.84146	5.4e-09	+++	Charolais	21	902935	C	T	0.0736533	-0.044482	0.0222883	0.0459612	Flipped	T	C	0.926347	0.044482	0.0222883	1.99576	0.0459612	1
21:905684	A	C	0.4701	0.1499	0.0848	0.5887	0.0958	0.0164	5.84146	5.4e-09	+++	Charolais	21	905684	C	A	0.0730176	-0.0442552	0.0224168	0.0483595	Flipped	A	C	0.926982	0.0442552	0.0224168	1.9742	0.0483595	1
21:913715	A	G	0.47	0.1498	0.0848	0.5887	0.0956	0.0164	5.82927	5.76e-09	+++	Charolais	21	913715	G	A	0.0746862	-0.0463234	0.0220144	0.0353587	Flipped	A	G	0.925314	0.0463234	0.0220144	2.10423	0.0353587	1
21:922146	A	G	0.53	0.1498	0.4113	0.9152	-0.0956	0.0164	-5.82927	5.76e-09	---	Charolais	21	922146	A	G	0.0746862	-0.0463234	0.0220144	0.0353587	OK	A	G	0.0746862	-0.0463234	0.0220144	-2.10423	0.0353587	1
21:933217	T	C	0.5237	0.1679	0.0867	0.6373	0.0979	0.0169	5.7929	7.257e-09	+++	Charolais	21	933217	C	T	0.0746862	-0.0463234	0.0220144	0.0353587	Flipped	T	C	0.925314	0.0463234	0.0220144	2.10423	0.0353587	1
21:937258	A	G	0.4763	0.1679	0.3627	0.9133	-0.0979	0.0169	-5.7929	7.257e-09	---	Charolais	21	937258	A	G	0.0746862	-0.0463234	0.0220144	0.0353587	OK	A	G	0.0746862	-0.0463234	0.0220144	-2.10423	0.0353587	1
21:947492	A	G	0.5237	0.168	0.0865	0.6373	0.098	0.0169	5.79882	6.913e-09	+++	Charolais	21	947492	G	A	0.0746862	-0.0463234	0.0220144	0.0353587	Flipped	A	G	0.925314	0.0463234	0.0220144	2.10423	0.0353587	1
21:982233	T	C	0.5237	0.1677	0.0853	0.6373	0.0965	0.017	5.67647	1.265e-08	+++	Charolais	21	982233	C	T	0.0746862	-0.0463234	0.0220144	0.0353587	Flipped	T	C	0.925314	0.0463234	0.0220144	2.10423	0.0353587	1
21:987365	A	T	0.4765	0.1676	0.3627	0.9147	-0.0969	0.0169	-5.73373	1.082e-08	---	Charolais	21	987365	A	T	0.0734944	-0.0474516	0.0223601	0.0338246	OK	A	T	0.0734944	-0.0474516	0.0223601	-2.12216	0.0338246	1
21:987365	A	T	0.4765	0.1676	0.3627	0.9147	-0.0969	0.0169	-5.73373	1.082e-08	---	Simmental	21	987365	A	T	0.246835	0.0632755	0.0318785	0.0471561	OK	A	T	0.246835	0.0632755	0.0318785	1.9849	0.0471561	0
21:997381	A	G	0.4768	0.1669	0.3642	0.9152	-0.0991	0.0169	-5.86391	4.273e-09	---	Charolais	21	997381	A	G	0.0733355	-0.0471447	0.0222992	0.0344993	OK	A	G	0.0733355	-0.0471447	0.0222992	-2.11419	0.0344993	1
21:1015764	T	C	0.5239	0.1682	0.0863	0.6373	0.0988	0.0169	5.84615	5.318e-09	+++	Charolais	21	1015764	C	T	0.0606229	-0.0577284	0.0242307	0.0171977	Flipped	T	C	0.939377	0.0577284	0.0242307	2.38245	0.0171977	1
21:1016294	A	G	0.5239	0.1682	0.0863	0.6373	0.0988	0.0169	5.84615	5.318e-09	+++	Charolais	21	1016294	G	A	0.0601462	-0.0562096	0.0243082	0.0207572	Flipped	A	G	0.939854	0.0562096	0.0243082	2.31237	0.0207572	1
21:1031271	A	C	0.5234	0.1679	0.0851	0.6373	0.0973	0.017	5.72353	9.714e-09	+++	Simmental	21	1031271	C	A	0.247137	0.0667619	0.031753	0.0355061	Flipped	A	C	0.752863	-0.0667619	0.031753	-2.10254	0.0355061	0
21:1031636	T	C	0.5234	0.1679	0.0851	0.6373	0.0973	0.017	5.72353	9.714e-09	+++	Simmental	21	1031636	C	T	0.247137	0.0667619	0.031753	0.0355061	Flipped	T	C	0.752863	-0.0667619	0.031753	-2.10254	0.0355061	0
21:1032611	T	C	0.5217	0.1673	0.0851	0.6373	0.1003	0.0169	5.93491	3.081e-09	+++	Simmental	21	1032611	C	T	0.247137	0.0667619	0.031753	0.0355061	Flipped	T	C	0.752863	-0.0667619	0.031753	-2.10254	0.0355061	0
21:1037407	A	G	0.4827	0.1668	0.3627	0.9149	-0.1008	0.0169	-5.9645	2.401e-09	---	Simmental	21	1037407	A	G	0.247137	0.0667619	0.031753	0.0355061	OK	A	G	0.247137	0.0667619	0.031753	2.10254	0.0355061	0
21:1037606	A	G	0.5173	0.1668	0.0851	0.6373	0.1008	0.0169	5.9645	2.401e-09	+++	Simmental	21	1037606	G	A	0.247137	0.0667619	0.031753	0.0355061	Flipped	A	G	0.752863	-0.0667619	0.031753	-2.10254	0.0355061	0
21:1040094	A	G	0.5174	0.1671	0.087	0.6374	0.1006	0.0168	5.9881	2.262e-09	+++	Simmental	21	1040094	G	A	0.247137	0.0667619	0.031753	0.0355061	Flipped	A	G	0.752863	-0.0667619	0.031753	-2.10254	0.0355061	0
21:1046440	A	G	0.4827	0.1672	0.3626	0.913	-0.1012	0.0168	-6.02381	1.907e-09	---	Simmental	21	1046440	A	G	0.247137	0.0667619	0.031753	0.0355061	OK	A	G	0.247137	0.0667619	0.031753	2.10254	0.0355061	0
21:1053342	A	G	0.5163	0.1676	0.087	0.6374	0.1053	0.0169	6.23077	4.566e-10	+++	Simmental	21	1053342	G	A	0.247137	0.0667619	0.031753	0.0355061	Flipped	A	G	0.752863	-0.0667619	0.031753	-2.10254	0.0355061	0
21:1056603	A	C	0.5163	0.1676	0.087	0.6374	0.1053	0.0169	6.23077	4.566e-10	+++	Simmental	21	1056603	C	A	0.247137	0.0667619	0.031753	0.0355061	Flipped	A	C	0.752863	-0.0667619	0.031753	-2.10254	0.0355061	0
21:1058688	A	C	0.4837	0.1676	0.3627	0.9137	-0.1066	0.0169	-6.30769	2.891e-10	---	Simmental	21	1058688	A	C	0.247137	0.0667619	0.031753	0.0355061	OK	A	C	0.247137	0.0667619	0.031753	2.10254	0.0355061	0
21:1059646	A	G	0.5163	0.1676	0.0863	0.6373	0.1066	0.0169	6.30769	2.891e-10	+++	Simmental	21	1059646	G	A	0.247137	0.0667619	0.031753	0.0355061	Flipped	A	G	0.752863	-0.0667619	0.031753	-2.10254	0.0355061	0
21:1059701	A	T	0.4837	0.1676	0.3627	0.9137	-0.1066	0.0169	-6.30769	2.891e-10	---	Simmental	21	1059701	A	T	0.247137	0.0667619	0.031753	0.0355061	OK	A	T	0.247137	0.0667619	0.031753	2.10254	0.0355061	0
21:1059766	T	C	0.4837	0.1676	0.3626	0.9137	-0.1064	0.0169	-6.29586	3.083e-10	---	Simmental	21	1059766	T	C	0.247137	0.0667619	0.031753	0.0355061	OK	T	C	0.247137	0.0667619	0.031753	2.10254	0.0355061	0
21:1068241	A	G	0.5162	0.1675	0.087	0.6373	0.1054	0.0169	6.23669	4.285e-10	+++	Simmental	21	1068241	G	A	0.247137	0.0667619	0.031753	0.0355061	Flipped	A	G	0.752863	-0.0667619	0.031753	-2.10254	0.0355061	0
21:1071549	A	G	0.4839	0.1675	0.3627	0.9137	-0.1056	0.0169	-6.24852	4.045e-10	---	Simmental	21	1071549	A	G	0.247137	0.0667619	0.031753	0.0355061	OK	A	G	0.247137	0.0667619	0.031753	2.10254	0.0355061	0
21:1076689	T	C	0.5222	0.1687	0.0863	0.6374	0.1033	0.017	6.07647	1.174e-09	+++	Simmental	21	1076689	C	T	0.242013	0.0697862	0.0317441	0.0279207	Flipped	T	C	0.757987	-0.0697862	0.0317441	-2.1984	0.0279207	0
21:1078306	A	G	0.5222	0.1687	0.0863	0.6374	0.1033	0.017	6.07647	1.174e-09	+++	Simmental	21	1078306	G	A	0.24141	0.0668062	0.0318019	0.0356675	Flipped	A	G	0.75859	-0.0668062	0.0318019	-2.1007	0.0356675	0
21:1078720	A	C	0.522	0.1686	0.0863	0.6374	0.1031	0.017	6.06471	1.236e-09	+++	Simmental	21	1078720	C	A	0.24141	0.0668062	0.0318019	0.0356675	Flipped	A	C	0.75859	-0.0668062	0.0318019	-2.1007	0.0356675	0
21:1264130	A	G	0.5314	0.1482	0.4162	0.9152	-0.0943	0.0164	-5.75	8.738e-09	---	Simmental	21	1264130	A	G	0.248945	0.0678458	0.0316011	0.0317977	OK	A	G	0.248945	0.0678458	0.0316011	2.14694	0.0317977	0

## Sheet: TableS4.Bovine orthologous NEU 
Table S4. Bovine Orthologous NEU genes (577 genes)
N	GENE ID	CHR	START	END	NAME
1	ENSBTAG00000040155	1	8328039	8328350
2	ENSBTAG00000010462	1	24395321	24588683	ROBO2
3	ENSBTAG00000009219	1	33285874	33668672	CADM2
4	ENSBTAG00000046313	1	52363681	52364911	CCDC54
5	ENSBTAG00000006893	1	52548841	52841455	BBX
6	ENSBTAG00000037965	1	95203732	95206770	ZSCAN23
7	ENSBTAG00000027795	1	109708534	109758047	GFM1
8	ENSBTAG00000009336	1	109721967	109729694	LXN
9	ENSBTAG00000004126	1	109763292	109793739	MLF1
10	ENSBTAG00000031561	1	109821738	110273727	RSRC1
11	ENSBTAG00000005230	1	110277782	110286193	SHOX2
12	ENSBTAG00000008299	1	133269145	133310063	IL20RB
13	ENSBTAG00000018427	1	133319427	133395740	NCK1
14	ENSBTAG00000003833	1	133401649	133439465	SLC35G2
15	ENSBTAG00000035437	1	133678526	134028760	STAG1
16	ENSBTAG00000015221	1	134035256	134130529	PCCB
17	ENSBTAG00000000750	1	134190685	134220225	MSL2
18	ENSBTAG00000023416	1	134223427	134394973	PPP2R3A
19	ENSBTAG00000015377	1	135191077	135518801	EPHB1
20	ENSBTAG00000000502	1	155383458	155406442	DAZL
21	ENSBTAG00000009942	1	155618262	155833445	PLCL2
22	ENSBTAG00000026122	2	11593230	11598298	ZNF804A
23	ENSBTAG00000008704	2	32850155	32852428	FIGN
24	ENSBTAG00000006159	2	41361137	41491255	KCNJ3
25	ENSBTAG00000019592	2	47800355	47858327	MBD5
26	ENSBTAG00000015291	2	48282736	48377766	ORC4
27	ENSBTAG00000018114	2	48381791	48476764	ACVR2A
28	ENSBTAG00000032289	2	53065587	53732838	ARHGAP15
29	ENSBTAG00000026822	2	74044252	74045343
30	ENSBTAG00000016334	2	88248733	88455821	SATB2
31	ENSBTAG00000008673	2	91558392	91613155	ICA1L
32	ENSBTAG00000015424	2	91621732	91645548	WDR12
33	ENSBTAG00000046521	2	93684245	93684415
34	ENSBTAG00000010293	2	93858353	93910303
35	ENSBTAG00000046783	2	94202055	94202354
36	ENSBTAG00000011971	2	94455658	94573687	NRP2
37	ENSBTAG00000012647	2	99660620	99997642
38	ENSBTAG00000047490	2	99704435	99714269
39	ENSBTAG00000033690	2	103278272	103371020	BARD1
40	ENSBTAG00000008300	2	103881402	103950562	FN1
41	ENSBTAG00000012619	2	107844325	107848708	CNPPD1
42	ENSBTAG00000019152	2	114336116	114595813	NYAP2
43	ENSBTAG00000040215	2	132097562	132451412	EIF4G3
44	ENSBTAG00000038604	3	20803166	20803923	H2B
45	ENSBTAG00000001326	3	69752396	69832582	SLC44A5
46	ENSBTAG00000003162	3	70246971	70275573	CRYZ
47	ENSBTAG00000009338	3	75355803	75744744	LRRC7
48	ENSBTAG00000012722	3	98267305	98314888
49	ENSBTAG00000005029	3	99610187	99618464	TAL1
50	ENSBTAG00000015559	3	102290329	102421170	ERI3
51	ENSBTAG00000009269	3	109574933	109667304	GRIK3
52	ENSBTAG00000003222	4	15035754	15183208	ASNS
53	ENSBTAG00000019750	4	19893089	19915667	TMEM106B
54	ENSBTAG00000003808	4	27174250	27457097	HDAC9
55	ENSBTAG00000014389	4	30321664	30400544	SP4
56	ENSBTAG00000013078	4	30420509	30799675	DNAH11
57	ENSBTAG00000018989	4	33769689	34021297	GRM3
58	ENSBTAG00000017350	4	37629861	38018531	PCLO
59	ENSBTAG00000021469	4	50842854	50942840	CTTNBP2
60	ENSBTAG00000046491	4	60018209	60019082
61	ENSBTAG00000012081	4	62080988	62082357
62	ENSBTAG00000008143	4	78160491	78174798	STK17A
63	ENSBTAG00000013648	4	82104338	82495300	POU6F2
64	ENSBTAG00000007305	4	82705582	82896816	VPS41
65	ENSBTAG00000013732	4	89805491	89823611	GPR37
66	ENSBTAG00000020004	4	92424191	92444252	ZNF800
67	ENSBTAG00000003102	4	92617109	92620507	GCC1
68	ENSBTAG00000000410	4	92641125	92645405	PAX4
69	ENSBTAG00000048097	4	110971236	110971427
70	ENSBTAG00000000719	4	111220051	111231644
71	ENSBTAG00000047873	4	112048065	112048217
72	ENSBTAG00000045871	4	112126680	112126805
73	ENSBTAG00000027832	4	112258912	112535083
74	ENSBTAG00000032790	5	29427951	29428262
75	ENSBTAG00000004660	5	30474208	30548409	SPATS2
76	ENSBTAG00000022360	5	86571273	87036285	SOX5
77	ENSBTAG00000000593	5	88287352	88453869	ST8SIA1
78	ENSBTAG00000010573	5	110757759	110799142
79	ENSBTAG00000002630	5	112261806	112372282	MKL1
80	ENSBTAG00000004048	5	112510411	112513883	MCHR1
81	ENSBTAG00000006200	5	112564970	112607538	SLC25A17
82	ENSBTAG00000006204	5	112636715	112678459	XPNPEP3
83	ENSBTAG00000006205	5	112641851	112642911	DNAJB7
84	ENSBTAG00000030225	5	112685001	112697359	RBX1
85	ENSBTAG00000016198	5	112802547	112864774	EP300
86	ENSBTAG00000030222	5	112885589	112902132	L3MBTL2
87	ENSBTAG00000040106	5	112904448	112911243	CHADL
88	ENSBTAG00000012481	5	112916436	112943925	RANGAP1
89	ENSBTAG00000002782	5	112977785	113010230	ZC3H7B
90	ENSBTAG00000016580	5	113028012	113037944	TEF
91	ENSBTAG00000015109	5	113060940	113070989	TOB2
92	ENSBTAG00000006423	5	113079627	113088634	PHF5A
93	ENSBTAG00000006429	5	113089139	113138185	ACO2
94	ENSBTAG00000005311	5	113138060	113150601	POLR3H
95	ENSBTAG00000004004	5	113160819	113174721	CSDC2
96	ENSBTAG00000004009	5	113174949	113185273	PMM1
97	ENSBTAG00000047942	5	113207477	113227792	DESI1
98	ENSBTAG00000006103	5	113228164	113251362	XRCC6
99	ENSBTAG00000006104	5	113255672	113264464	SNU13
100	ENSBTAG00000047629	5	113266463	113269283
101	ENSBTAG00000046927	5	113271807	113272487
102	ENSBTAG00000004488	5	113277163	113333110	MEI1
103	ENSBTAG00000021173	5	113335291	113350472	CCDC134
104	ENSBTAG00000014265	5	113377699	113414729	SREBF2
105	ENSBTAG00000009956	5	113444186	113456257	CENPM
106	ENSBTAG00000013174	5	113511509	113541197	WBP2NL
107	ENSBTAG00000009506	5	113553931	113562115	NAGA
108	ENSBTAG00000009508	5	113570339	113574038	SMDT1
109	ENSBTAG00000026502	5	113609076	113613623	MGC127055
110	ENSBTAG00000026501	5	113621622	113625976	CYP2D14
111	ENSBTAG00000046173	5	120924137	120932984	ALG12
112	ENSBTAG00000014080	6	7797201	7837774	METTL14
113	ENSBTAG00000020705	6	7944016	8020932	PRSS12
114	ENSBTAG00000007316	6	8056468	8251738	NDST3
115	ENSBTAG00000010285	6	36087557	36199876	MMRN1
116	ENSBTAG00000024957	6	36285494	36432426	SNCA
117	ENSBTAG00000047743	6	41709362	43021626	KCNIP4
118	ENSBTAG00000043958	6	62464346	62478760	TMEM33
119	ENSBTAG00000020367	6	62509248	62594616	SLC30A9
120	ENSBTAG00000005567	6	62632294	62661142	BEND4
121	ENSBTAG00000010343	6	115276058	115404039	C1QTNF7
122	ENSBTAG00000018638	6	115477255	115563715	CC2D2A
123	ENSBTAG00000021214	6	115573481	115610298	FBXL5
124	ENSBTAG00000047546	7	31173257	31173637
125	ENSBTAG00000019071	7	38949643	39134100	COMMD10
126	ENSBTAG00000034113	7	67469564	67692108	GALNT10
127	ENSBTAG00000025071	7	82387328	82589268	TENM2
128	ENSBTAG00000008484	7	90097694	90176089	TMEM161B
129	ENSBTAG00000020701	7	90616543	90784162	MEF2C
130	ENSBTAG00000019285	7	109976942	110095864
131	ENSBTAG00000035007	8	3816704	5330369	GALNTL6
132	ENSBTAG00000012442	8	7414945	7423429	CTSB
133	ENSBTAG00000012432	8	7427461	7453906	FDFT1
134	ENSBTAG00000004769	8	7462367	7472786	NEIL2
135	ENSBTAG00000005049	8	7658877	7710709	BLK
136	ENSBTAG00000019066	8	7734139	7765335	FAM167A
137	ENSBTAG00000003726	8	7831437	7899876	MTMR9
138	ENSBTAG00000005396	8	7983901	8000085	XKR6
139	ENSBTAG00000020155	8	8508960	8518765
140	ENSBTAG00000021632	8	8635550	9019576	MSRA
141	ENSBTAG00000016070	8	16269365	16271185	LINGO2
142	ENSBTAG00000046348	8	20374796	20452505	ELAVL2
143	ENSBTAG00000014467	8	40834584	40951448
144	ENSBTAG00000001864	8	65341202	65373695	NR4A3
145	ENSBTAG00000021949	8	73180100	73184369	NEFL
146	ENSBTAG00000010647	8	79336288	79743284	NTRK2
147	ENSBTAG00000009903	8	83522484	83546361
148	ENSBTAG00000048213	8	83551682	83581560
149	ENSBTAG00000008301	8	85984692	86130645	WNK2
150	ENSBTAG00000008696	8	86200482	86316789	FAM120A
151	ENSBTAG00000012922	8	86380913	86424891	PHF2
152	ENSBTAG00000006240	8	108828899	108839910	TLR4
153	ENSBTAG00000005681	9	23401999	23590098	ME1
154	ENSBTAG00000026704	9	25263764	25279586	CENPW
155	ENSBTAG00000000188	9	36551274	36844165	HS3ST5
156	ENSBTAG00000043973	9	45543366	45593061	LIN28B
157	ENSBTAG00000020482	9	49714504	50103135	ASCC3
158	ENSBTAG00000002294	9	50160697	50228919	SIM1
159	ENSBTAG00000005729	9	51485365	51560823	FBXL4
160	ENSBTAG00000000629	9	53228694	53352386	MMS22L
161	ENSBTAG00000021361	9	69267000	69311228	SAMD3
162	ENSBTAG00000026543	9	73661287	73661544
163	ENSBTAG00000007159	9	89969586	90255801	ESR1
164	ENSBTAG00000007415	10	21521555	21573888	SLC7A8
165	ENSBTAG00000012712	10	30432687	30514706	AQR
166	ENSBTAG00000015808	10	45438772	45636954	ZNF609
167	ENSBTAG00000039462	10	45700243	45709247	PCLAF
168	ENSBTAG00000016823	10	45717384	45867730	CSNK1G1
169	ENSBTAG00000002014	10	45899489	45936333	SNX1
170	ENSBTAG00000016800	10	62863669	62920660	SEMA6D
171	ENSBTAG00000047170	10	65747190	65747567
172	ENSBTAG00000018947	10	74384705	74497702	SYT16
173	ENSBTAG00000018255	10	81023526	81121590	ACTN1
174	ENSBTAG00000021225	10	81194836	81259609	DCAF5
175	ENSBTAG00000010052	10	81344977	81375402	EXD2
176	ENSBTAG00000009998	10	81396104	81494769	GALNT16
177	ENSBTAG00000015805	10	83487289	83624610	SIPA1L1
178	ENSBTAG00000014189	10	84341226	84425307	RGS6
179	ENSBTAG00000021956	10	86179655	86181404	ISCA2
180	ENSBTAG00000021957	10	86186700	86294121	LTBP2
181	ENSBTAG00000020379	10	86341463	86384102	AREL1
182	ENSBTAG00000020381	10	86384169	86394595	FCF1
183	ENSBTAG00000008287	10	86425791	86479573	YLPM1
184	ENSBTAG00000015052	10	86504031	86512467	PROX2
185	ENSBTAG00000006463	10	86533853	86550983	DLST
186	ENSBTAG00000006688	10	86553660	86569205	RPS6KL1
187	ENSBTAG00000013688	10	86595706	86608816	PGF
188	ENSBTAG00000008664	10	86654324	86661342	EIF2B2
189	ENSBTAG00000019279	10	86671004	86694839	MLH3
190	ENSBTAG00000013992	10	86702097	86708378	ACYP1
191	ENSBTAG00000013983	10	86714253	86722247	ZC2HC1C
192	ENSBTAG00000016612	10	86727710	86762452	NEK9
193	ENSBTAG00000003555	11	25592121	25922803	THADA
194	ENSBTAG00000046199	11	32130133	32482612	NRXN1
195	ENSBTAG00000024021	11	32715365	32880569
196	ENSBTAG00000014072	11	33348437	33349207
197	ENSBTAG00000033801	11	40548044	40650666	VRK2
198	ENSBTAG00000005870	11	40656144	40744419	FANCL
199	ENSBTAG00000021141	11	47988169	47995400	CD8A
200	ENSBTAG00000020947	11	48149255	48171946	RNF103
201	ENSBTAG00000013589	11	48195761	48238673	CHMP3
202	ENSBTAG00000013580	11	48248720	48304335	KDM3A
203	ENSBTAG00000004824	11	48389168	48525009	REEP1
204	ENSBTAG00000003307	11	48543873	48586544	IMMT
205	ENSBTAG00000006027	11	59791217	59987854	USP34
206	ENSBTAG00000000111	11	62244354	62299938	UGP2
207	ENSBTAG00000009299	11	62911414	62951512	AFTPH
208	ENSBTAG00000007379	11	70519859	70646314	ALK
209	ENSBTAG00000000261	11	74984268	74996342	FAM228A
210	ENSBTAG00000030864	11	74997150	75023692	FAM228B
211	ENSBTAG00000003405	11	75033145	75039193	TP53I3
212	ENSBTAG00000003409	11	75052326	75063188	FKBP1B
213	ENSBTAG00000002034	11	75084559	75097310	MFSD2B
214	ENSBTAG00000002033	11	75101825	75130698	UBXN2A
215	ENSBTAG00000017255	11	75141459	75261008	ATAD2B
216	ENSBTAG00000046218	11	87525614	87536326	KLF11
217	ENSBTAG00000015098	11	96092486	96113995	RABEPK
218	ENSBTAG00000000382	11	101977235	102196459	MED27
219	ENSBTAG00000033412	12	29661280	29726355	B3GLCT
220	ENSBTAG00000040347	12	68232526	68740385	GPC6
221	ENSBTAG00000018313	12	78283460	78445751	MBNL2
222	ENSBTAG00000000146	12	79189512	79429462	FARP1
223	ENSBTAG00000032234	12	79432789	79483799	STK24
224	ENSBTAG00000004041	12	89304124	89331902	ANKRD10
225	ENSBTAG00000008937	13	12934868	13000042	CELF2
226	ENSBTAG00000020800	13	28424027	28477505	BEND7
227	ENSBTAG00000008964	13	38909550	38989758	DTD1
228	ENSBTAG00000032893	13	39657081	39658685
229	ENSBTAG00000003848	13	52003104	52192979	ATRN
230	ENSBTAG00000015379	13	52501259	52548991	UBOX5
231	ENSBTAG00000038738	13	63726558	63743492	PXMP4
232	ENSBTAG00000039313	13	63750159	63790156	ZNF341
233	ENSBTAG00000034077	13	64234645	64239783	ASIP
234	ENSBTAG00000000308	13	64357862	64462219	ITCH
235	ENSBTAG00000006134	13	64466198	64483930	DYNLRB1
236	ENSBTAG00000006135	13	64497254	64498905	MAP1LC3A
237	ENSBTAG00000011620	13	64499149	64589897	PIGU
238	ENSBTAG00000005504	13	64624466	64626041	TP53INP2
239	ENSBTAG00000007930	13	64639066	64726460	NCOA6
240	ENSBTAG00000013301	13	64737634	64791116	GGT7
241	ENSBTAG00000013303	13	64794728	64841518	ACSS2
242	ENSBTAG00000003504	13	64842138	64867355	GSS
243	ENSBTAG00000003512	13	64888626	64912758	MYH7B
244	ENSBTAG00000002236	13	64913710	64981620	TRPC4AP
245	ENSBTAG00000003815	13	64999241	65028233	EDEM2
246	ENSBTAG00000010024	13	65172554	65202229	MMP24
247	ENSBTAG00000000559	13	75374575	75384705	PLTP
248	ENSBTAG00000014179	13	75487262	75516206	SLC12A5
249	ENSBTAG00000014186	13	75518488	75534491	NCOA5
250	ENSBTAG00000020736	13	75563518	75574215	CD40
251	ENSBTAG00000003635	13	75799806	75807162	SLC35C2
252	ENSBTAG00000006385	14	2948972	3014380	ADGRB1
253	ENSBTAG00000009974	14	3054763	3171546	TSNARE1
254	ENSBTAG00000001579	14	4085146	4168483	AGO2
255	ENSBTAG00000020801	14	11839259	11871079	FAM49B
256	ENSBTAG00000001299	14	30982608	31154016	CYP7B1
257	ENSBTAG00000017694	14	50844179	51066191	TRPS1
258	ENSBTAG00000019997	14	57479102	57524004	TRHR
259	ENSBTAG00000039968	14	75708345	75780623	PIP4P2
260	ENSBTAG00000005710	15	24093189	24165578	NCAM1
261	ENSBTAG00000010008	15	24209210	24254092	TTC12
262	ENSBTAG00000010855	15	24284192	24291480	ANKK1
263	ENSBTAG00000010860	15	24303204	24316174	DRD2
264	ENSBTAG00000017650	15	24578867	24588568	TMPRSS5
265	ENSBTAG00000044185	15	36600420	37082361	SOX6
266	ENSBTAG00000013033	15	39778550	39840041	BTBD10
267	ENSBTAG00000013029	15	39841299	39948727	ARNTL
268	ENSBTAG00000043981	15	42970987	43480821	SBF2
269	ENSBTAG00000004561	15	63356631	63384294	PAX6
270	ENSBTAG00000047362	15	63656459	63663593	RCN1
271	ENSBTAG00000001703	15	76161411	76203527	SYT13
272	ENSBTAG00000006143	15	77157186	77193643	CREB3L1
273	ENSBTAG00000004639	15	77442438	77450257	HARBI1
274	ENSBTAG00000016501	15	77496430	77513093	ARHGAP1
275	ENSBTAG00000007148	15	77530565	77544935	F2
276	ENSBTAG00000004448	15	77548431	77653734	CKAP5
277	ENSBTAG00000008429	15	77663792	77701236	LRP4
278	ENSBTAG00000009573	15	78044073	78254804	C15H11orf49
279	ENSBTAG00000009574	15	78254747	78265239	ARFGAP2
280	ENSBTAG00000009576	15	78266386	78275225	PACSIN3
281	ENSBTAG00000020999	15	78289541	78309815	DDB2
282	ENSBTAG00000021002	15	78309901	78317153	ACP2
283	ENSBTAG00000010681	15	78323084	78330233	NR1H3
284	ENSBTAG00000021700	15	78346046	78382745	MADD
285	ENSBTAG00000021707	15	78383688	78401416	MYBPC3
286	ENSBTAG00000021709	15	78402905	78419772	SPI1
287	ENSBTAG00000019436	15	78443956	78450583	SLC39A13
288	ENSBTAG00000021744	15	78452426	78458542	PSMC3
289	ENSBTAG00000021745	15	78463174	78475425	RAPSN
290	ENSBTAG00000002520	15	78490888	78570865	CELF1
291	ENSBTAG00000018479	15	78571082	78576838	PTPMT1
292	ENSBTAG00000018482	15	78577183	78580931	KBTBD4
293	ENSBTAG00000018483	15	78582186	78586701	NDUFS3
294	ENSBTAG00000018742	15	78613666	78633634	MTCH2
295	ENSBTAG00000020911	15	78675015	78717851	FNBP4
296	ENSBTAG00000021125	15	78732118	78774439	NUP160
297	ENSBTAG00000024715	15	79043172	79060806
298	ENSBTAG00000000376	15	81828654	81860220	P2RX3
299	ENSBTAG00000010060	15	81978440	81996848	SLC43A3
300	ENSBTAG00000024701	15	82106827	82109417	TIMM10
301	ENSBTAG00000027524	15	82114216	82122724	SMTNL1
302	ENSBTAG00000012989	15	82124876	82138170	UBE2L6
303	ENSBTAG00000016267	15	82159474	82172143	SERPING1
304	ENSBTAG00000006493	15	82265071	82268175	CLP1
305	ENSBTAG00000002411	15	82283934	82329276	CTNND1
306	ENSBTAG00000002381	15	82336096	82354378	ZDHHC5
307	ENSBTAG00000002389	15	82355403	82363432	MED19
308	ENSBTAG00000002404	15	82363844	82372527	TMX2
309	ENSBTAG00000023177	16	5517505	5574559
310	ENSBTAG00000024647	16	5600155	5959906
311	ENSBTAG00000040409	16	5847772	5876373
312	ENSBTAG00000039995	16	6052925	6122550	CFH
313	ENSBTAG00000008420	16	15798745	16267012	BRINP3
314	ENSBTAG00000010392	16	20595768	20789340	ESRRG
315	ENSBTAG00000016185	16	29238992	29442791	ENAH
316	ENSBTAG00000018272	16	45621457	45879645	RERE
317	ENSBTAG00000020518	16	46249163	46265920	PARK7
318	ENSBTAG00000014726	16	46455183	46464710	VAMP3
319	ENSBTAG00000014602	16	46468328	46566127	CAMTA1
320	ENSBTAG00000021919	16	49447984	49564506	NAV1
321	ENSBTAG00000004452	16	49581178	49611835	IPO9
322	ENSBTAG00000030805	16	49618802	49620917	SHISA4
323	ENSBTAG00000021576	16	49624532	49651879	LMOD1
324	ENSBTAG00000044117	16	56521664	56547749	ANKRD45
325	ENSBTAG00000004358	16	56660856	56688617	DARS2
326	ENSBTAG00000004362	16	56723665	56734280	SERPINC1
327	ENSBTAG00000001107	16	57694739	57705495	CACYBP
328	ENSBTAG00000001109	16	57711734	57731147	MRPS14
329	ENSBTAG00000020887	16	64095722	64426026	CACNA1E
330	ENSBTAG00000047559	16	68936718	68937098
331	ENSBTAG00000008944	16	78094758	78320235	CRB1
332	ENSBTAG00000012433	16	78402085	78468912
333	ENSBTAG00000037661	16	78480806	78590234
334	ENSBTAG00000016943	16	79057373	79136394	NEK7
335	ENSBTAG00000034075	17	19729366	19808282	SLC7A11
336	ENSBTAG00000022067	17	56607851	56616410	FAM216A
337	ENSBTAG00000019757	17	59094336	59132155	SUDS3
338	ENSBTAG00000012550	17	59240021	59324087	TAOK3
339	ENSBTAG00000018115	17	59333429	59337958	PEBP1
340	ENSBTAG00000007855	17	59378966	59410889	VSIG10
341	ENSBTAG00000007139	17	59422963	59437371	WSB2
342	ENSBTAG00000007137	17	59438187	59448907	RFC5
343	ENSBTAG00000002023	17	60047141	60131472	NOS1
344	ENSBTAG00000032097	17	60212421	60234472	FBXO21
345	ENSBTAG00000046887	17	65456341	65456721
346	ENSBTAG00000005183	17	65863712	65882658	MVK
347	ENSBTAG00000005178	17	65882910	65892166	MMAB
348	ENSBTAG00000002698	17	65905227	65944588	UBE3B
349	ENSBTAG00000002697	17	65950166	65979498	KCTD10
350	ENSBTAG00000002695	17	65981418	66022389	MYO1H
351	ENSBTAG00000010847	17	66074400	66097412	FOXN4
352	ENSBTAG00000022058	17	66102654	66198865	ACACB
353	ENSBTAG00000019848	17	66221121	66231818	UNG
354	ENSBTAG00000001030	17	71122533	71253675	MTMR3
355	ENSBTAG00000002226	18	12974880	13009289	FBXO31
356	ENSBTAG00000011632	18	13017744	13031053	MAP1LC3B
357	ENSBTAG00000014267	18	13036326	13079896	ZCCHC14
358	ENSBTAG00000017528	18	13958995	13964622	SNAI3
359	ENSBTAG00000020942	18	13969303	13977633	RNF166
360	ENSBTAG00000020943	18	13977385	13984727	CTU2
361	ENSBTAG00000020944	18	13984761	14002517	PIEZO1
362	ENSBTAG00000004568	18	14061951	14077096	GALNS
363	ENSBTAG00000019184	18	14079700	14083634	TRAPPC2L
364	ENSBTAG00000023752	18	14086352	14089008	PABPN1L
365	ENSBTAG00000010927	18	14096667	14174040	CBFA2T3
366	ENSBTAG00000033333	18	14610728	14617868	CDK10
367	ENSBTAG00000000418	18	21000513	21120358	TOX3
368	ENSBTAG00000046908	18	39212760	39215055	DHODH
369	ENSBTAG00000002214	18	39571695	39629597	TAT
370	ENSBTAG00000032018	18	39727958	39762291	ZNF19
371	ENSBTAG00000047367	18	39902861	39905155	CMTR2
372	ENSBTAG00000007262	18	41116113	41214205	ZNF536
373	ENSBTAG00000013157	18	53874463	53889874	NOVA2
374	ENSBTAG00000017221	19	5065786	5066986
375	ENSBTAG00000017440	19	23961074	24023406	METTL16
376	ENSBTAG00000016806	19	24088805	24158415	PAFAH1B1
377	ENSBTAG00000011786	19	24168990	24181331	CLUH
378	ENSBTAG00000003889	19	28390594	28399600	PER1
379	ENSBTAG00000007117	19	28466248	28483634	CTC1
380	ENSBTAG00000020688	19	28541733	28550116	ARHGEF15
381	ENSBTAG00000005546	19	38518637	38521061	HOXB7
382	ENSBTAG00000009979	19	38583393	38585653	HOXB2
383	ENSBTAG00000030523	19	40868079	40877769	ZPBP2
384	ENSBTAG00000012854	19	40894257	40905176	GSDMB
385	ENSBTAG00000013855	19	40907227	40913526	ORMDL3
386	ENSBTAG00000010070	19	40943950	40955437	GSDMA
387	ENSBTAG00000021461	19	40961497	40974702	PSMD3
388	ENSBTAG00000021462	19	40981690	40983998	CSF3
389	ENSBTAG00000021468	19	40985698	41009183	MED24
390	ENSBTAG00000010745	19	41017271	41042023	THRA
391	ENSBTAG00000012178	19	41040926	41048228	NR1D1
392	ENSBTAG00000008165	19	44798081	44811145	ITGA2B
393	ENSBTAG00000006054	19	45433968	45440555	ACBD4
394	ENSBTAG00000004196	19	45493957	45520053	FMNL1
395	ENSBTAG00000007083	19	45525637	45538595
396	ENSBTAG00000000571	19	45680698	45713521	ARHGAP27
397	ENSBTAG00000020359	19	45719320	45767382	PLEKHM1
398	ENSBTAG00000027274	19	45796924	45846685
399	ENSBTAG00000015958	19	45914506	45935073	GOSR2
400	ENSBTAG00000016012	19	46065794	46071153	WNT3
401	ENSBTAG00000008442	19	46081986	46228565	NSF
402	ENSBTAG00000002749	19	46456088	46483532	CRHR1
403	ENSBTAG00000010317	19	46492710	46494782	SPPL2C
404	ENSBTAG00000017512	19	46524375	46644713	MAPT
405	ENSBTAG00000012564	19	46650344	46775847	KANSL1
406	ENSBTAG00000019049	19	52181458	52196943	AATK
407	ENSBTAG00000019044	19	52198617	52263294	BAIAP2
408	ENSBTAG00000030186	19	53108151	53108444
409	ENSBTAG00000001061	19	63500603	63581649	PRKCA
410	ENSBTAG00000018616	20	16780184	16960489	IPO11
411	ENSBTAG00000044010	20	28721655	28743621	EMB
412	ENSBTAG00000043948	20	29121455	29566631	HCN1
413	ENSBTAG00000023147	21	33292504	33294348	LINGO1
414	ENSBTAG00000007732	22	9674589	9791554	ARPP21
415	ENSBTAG00000019041	22	33069684	33589723	FAM19A1
416	ENSBTAG00000010581	22	36005378	36134917	MAGI1
417	ENSBTAG00000014418	22	41319551	42108622	FHIT
418	ENSBTAG00000011345	22	48499295	48547947	SFMBT1
419	ENSBTAG00000011344	22	48556152	48607236	TMEM110
420	ENSBTAG00000032531	22	48611898	48613043	MUSTN1
421	ENSBTAG00000007850	22	48615397	48630387	ITIH4
422	ENSBTAG00000007846	22	48633831	48647777	ITIH3
423	ENSBTAG00000007843	22	48655027	48669271	ITIH1
424	ENSBTAG00000004749	22	48680450	48708294	NEK4
425	ENSBTAG00000004747	22	48710805	48712454	SPCS1
426	ENSBTAG00000014550	22	48712946	48725193	GLT8D1
427	ENSBTAG00000014549	22	48725422	48731727	GNL3
428	ENSBTAG00000014786	22	48737372	48836322	PBRM1
429	ENSBTAG00000044079	22	48842268	48845476	SMIM4
430	ENSBTAG00000014784	22	48847446	48884321	NT5DC2
431	ENSBTAG00000014782	22	48884238	48909562	STAB1
432	ENSBTAG00000014779	22	48912232	48985439	NISCH
433	ENSBTAG00000047794	22	49042073	49118359	DNAH1
434	ENSBTAG00000021695	22	49143202	49148210	GLYCTK
435	ENSBTAG00000002960	22	49182445	49227366	TWF2
436	ENSBTAG00000002962	22	49203337	49208665	PPM1M
437	ENSBTAG00000004118	22	49242706	49256766	ALAS1
438	ENSBTAG00000018622	22	49521552	49531507	PCBP4
439	ENSBTAG00000004120	22	50348517	50359203	HEMK1
440	ENSBTAG00000010165	22	50360693	50369136	C22H3orf18
441	ENSBTAG00000009489	22	50538717	50555513	CACNA2D2
442	ENSBTAG00000002634	22	50559654	50564391	TMEM115
443	ENSBTAG00000019163	22	50565233	50568147	CYB561D2
444	ENSBTAG00000020965	22	50573079	50577321	ZMYND10
445	ENSBTAG00000020963	22	50580394	50586504	RASSF1
446	ENSBTAG00000047200	22	50608457	50609166
447	ENSBTAG00000000480	22	50610662	50637639	IFRD2
448	ENSBTAG00000000478	22	50638075	50640896	LSMEM2
449	ENSBTAG00000020645	22	50670852	50691007	GNAI2
450	ENSBTAG00000018020	22	50723440	50728454	GNAT1
451	ENSBTAG00000018307	22	50733157	50756457	SEMA3F
452	ENSBTAG00000006328	22	50817696	50892474	RBM6
453	ENSBTAG00000011583	22	51086070	51094554	APEH
454	ENSBTAG00000009371	22	51386309	51413444	CCDC36
455	ENSBTAG00000001631	23	7512780	7527613	KIFC1
456	ENSBTAG00000013245	23	7687261	7756803	ITPR3
457	ENSBTAG00000005888	23	11530878	11594184	MDGA1
458	ENSBTAG00000011237	23	23795772	24250799	PKHD1
459	ENSBTAG00000010645	23	25587526	25592227	BoLA
460	ENSBTAG00000025424	23	26973191	26998620	NOTCH4
461	ENSBTAG00000008794	23	27057896	27067756	ATF6B
462	ENSBTAG00000047039	23	27083669	27085420	CYP21
463	ENSBTAG00000001444	23	27085415	27136954	TNXB
464	ENSBTAG00000001443	23	27165184	27172410
465	ENSBTAG00000005589	23	27197602	27206845	STK19
466	ENSBTAG00000005587	23	27209160	27219157	SKIV2L
467	ENSBTAG00000046158	23	27225270	27231292	CFB
468	ENSBTAG00000007450	23	27231725	27243367	C2
469	ENSBTAG00000005676	23	27277900	27291344	EHMT2
470	ENSBTAG00000005675	23	27291966	27305337	SLC44A4
471	ENSBTAG00000025441	23	27331773	27333698	HSPA1A
472	ENSBTAG00000025442	23	27334344	27338328	HSPA1L
473	ENSBTAG00000005634	23	27339521	27344476	LSM2
474	ENSBTAG00000005630	23	27356320	27365002	VWA7
475	ENSBTAG00000005631	23	27365215	27374077	VARS
476	ENSBTAG00000019790	23	27376011	27395815	MSH5
477	ENSBTAG00000008837	23	27447511	27451477	Csnk2b-Ly6g5b
478	ENSBTAG00000019685	23	27463438	27474655	BAG6
479	ENSBTAG00000019682	23	27475781	27488753	PRRC2A
480	ENSBTAG00000020554	23	27503183	27505457	AIF1
481	ENSBTAG00000038810	23	27945517	27946340	SFTA2
482	ENSBTAG00000046757	23	27962144	27968734	GTF2H4
483	ENSBTAG00000010682	23	27975619	27989666	DDR1
484	ENSBTAG00000004490	23	28665990	28676508	TRIM31
485	ENSBTAG00000017239	23	28775534	28803895	GABBR1
486	ENSBTAG00000047014	23	28966674	28969399
487	ENSBTAG00000046934	23	28984379	28985359
488	ENSBTAG00000000871	23	29906624	29920511	TRIM27
489	ENSBTAG00000037988	23	30115123	30124154	ZSCAN31
490	ENSBTAG00000046573	23	30134406	30156794	PGBD1
491	ENSBTAG00000003575	23	30186451	30193866
492	ENSBTAG00000040168	23	30206789	30211745	ZSCAN9
493	ENSBTAG00000031873	23	30305069	30312399	ZSCAN16
494	ENSBTAG00000031874	23	30332529	30343084	ZNF165
495	ENSBTAG00000024187	23	30714064	30714456
496	ENSBTAG00000024183	23	30730260	30730652
497	ENSBTAG00000024182	23	30730958	30731338
498	ENSBTAG00000031886	23	30737493	30741740	HIST1H2BB
499	ENSBTAG00000024175	23	30764310	30764720
500	ENSBTAG00000031888	23	30766891	30767343
501	ENSBTAG00000011498	23	30960005	30980070	ZNF184
502	ENSBTAG00000009152	23	30994426	31003179	ZNF391
503	ENSBTAG00000012461	23	31067027	31073582	PRSS16
504	ENSBTAG00000039492	23	31120660	31121052
505	ENSBTAG00000031757	23	31460914	31461294
506	ENSBTAG00000031766	23	31497480	31497890	HIST1H3E
507	ENSBTAG00000031770	23	31525879	31526259
508	ENSBTAG00000031776	23	31539669	31540049
509	ENSBTAG00000047206	23	31556336	31556992	HIST1H1E
510	ENSBTAG00000039657	23	31579047	31589230	HIST1H2AC
511	ENSBTAG00000031785	23	31589471	31602081
512	ENSBTAG00000025391	23	31600423	31607791
513	ENSBTAG00000013065	23	31614238	31621350	HFE
514	ENSBTAG00000011677	23	31636947	31637588	HIST1H1C
515	ENSBTAG00000018523	23	31693732	31708621	TRIM38
516	ENSBTAG00000003797	23	31741804	31778647	SLC17A3
517	ENSBTAG00000001252	23	44139450	44196032	HIVEP1
518	ENSBTAG00000008517	23	47623803	47624354
519	ENSBTAG00000004940	24	19819065	20129055	CELF4
520	ENSBTAG00000010299	24	23166234	23627792	NOL4
521	ENSBTAG00000047003	24	23739299	23937898	ASXL3
522	ENSBTAG00000021190	24	28992666	29241119	CDH2
523	ENSBTAG00000002788	24	54544871	54715264	RAB27B
524	ENSBTAG00000016462	24	55056433	55435276	TCF4
525	ENSBTAG00000007210	25	6481524	6686788	RBFOX1
526	ENSBTAG00000046399	25	11704358	11718601	SHISA9
527	ENSBTAG00000009099	25	27034800	27038835	PRR14
528	ENSBTAG00000031765	25	27134358	27140267	CCDC189
529	ENSBTAG00000003421	25	27140730	27151917	RNF40
530	ENSBTAG00000017697	25	27222530	27226056	CTF1
531	ENSBTAG00000040555	25	27322441	27341960	FBXL19
532	ENSBTAG00000002344	25	27344000	27349045	ORAI3
533	ENSBTAG00000002345	25	27352589	27374486	SETD1A
534	ENSBTAG00000002346	25	27375628	27379103	HSD3B7
535	ENSBTAG00000002349	25	27382282	27398020	STX1B
536	ENSBTAG00000007523	25	27413137	27418925	STX4
537	ENSBTAG00000006650	25	27431639	27440674	ZNF668
538	ENSBTAG00000016687	25	27443254	27447066
539	ENSBTAG00000031551	25	27450356	27455369	PRSS53
540	ENSBTAG00000000405	25	27457370	27459608	VKORC1
541	ENSBTAG00000010524	25	27468636	27472842	BCKDK
542	ENSBTAG00000010511	25	27475331	27485029	KAT8
543	ENSBTAG00000037397	25	27492856	27501201	PRSS36
544	ENSBTAG00000043969	25	28894401	29349030	CALN1
545	ENSBTAG00000019181	25	38227396	38280018	BAIAP2L1
546	ENSBTAG00000022825	25	38281392	38287463	BRI3
547	ENSBTAG00000046010	25	38342493	38343056	BHLHA15
548	ENSBTAG00000004135	25	38348134	38395453	LMTK2
549	ENSBTAG00000002477	25	41527726	41533975	MRM2
550	ENSBTAG00000002474	25	41535263	41778055	MAD1L1
551	ENSBTAG00000030757	25	41817962	41820367	ELFN1
552	ENSBTAG00000021065	26	22945834	22960683	MFSD13A
553	ENSBTAG00000004318	26	23563111	23761992	ARL3
554	ENSBTAG00000004321	26	23593341	23611728	SFXN2
555	ENSBTAG00000014336	26	23674348	23684808	WBP1L
556	ENSBTAG00000014335	26	23694362	23700404	CYP17A1
557	ENSBTAG00000021246	26	23728581	23741299
558	ENSBTAG00000036127	26	23747358	23764458	AS3MT
559	ENSBTAG00000012857	26	23795436	23972895	CNNM2
560	ENSBTAG00000012858	26	23983206	24080557	NT5C2
561	ENSBTAG00000009713	26	24226663	24231943	ATP5MD
562	ENSBTAG00000004612	26	26294032	26397191	SORCS3
563	ENSBTAG00000011401	26	37939960	38021120	PDZD8
564	ENSBTAG00000003027	26	38163825	38170070	EMX2
565	ENSBTAG00000004231	27	6267201	6417208	GPM6A
566	ENSBTAG00000000357	27	23463555	23505183	PRAG1
567	ENSBTAG00000007051	27	23856777	23857658	CLDN23
568	ENSBTAG00000015913	27	24100833	24103670	MFHAS1
569	ENSBTAG00000009685	27	24193122	24209942	ERI1
570	ENSBTAG00000004870	28	1126801	1313125	GALNT2
571	ENSBTAG00000011813	29	6351877	6462240	TYR
572	ENSBTAG00000048061	29	7128510	7240131	GRM5
573	ENSBTAG00000039943	29	17544439	17627915	NARS2
574	ENSBTAG00000002922	29	17833137	17887917
575	ENSBTAG00000012944	29	17893259	17949875	USP35
576	ENSBTAG00000006804	29	30128441	30218950	KIRREL3
577	ENSBTAG00000014224	29	33680586	33703975	IGSF9B

## Sheet: TableS5.Bovine orthologous SCZ
Table S5. Bovine Orthologous SCZ genes (263 genes)
N	GENE ID	CHR	START	END	NAME
1	ENSBTAG00000023513	1	86666813	86672081	DNAJC19
2	ENSBTAG00000016457	1	86678925	86751963	FXR1
3	ENSBTAG00000018489	1	106700432	106731202	OTOL1
4	ENSBTAG00000035437	1	133678526	134028760	STAG1
5	ENSBTAG00000015221	1	134035256	134130529	PCCB
6	ENSBTAG00000000750	1	134190685	134220225	MSL2
7	ENSBTAG00000000502	1	155383458	155406442	DAZL
8	ENSBTAG00000009942	1	155618262	155833445	PLCL2
9	ENSBTAG00000030581	1	155833805	156185921	TBC1D5
10	ENSBTAG00000026122	2	11593230	11598298	ZNF804A
11	ENSBTAG00000012615	2	52275074	52406207	ZEB2
12	ENSBTAG00000001132	2	52584334	52897314	GTDC1
13	ENSBTAG00000031696	2	85969248	86110460	ANKRD44
14	ENSBTAG00000008915	2	86349373	86387060	SF3B1
15	ENSBTAG00000004659	2	86410860	86427846	COQ10B
16	ENSBTAG00000012586	2	86438979	86449372	HSPD1
17	ENSBTAG00000012589	2	86449525	86451564	HSPE1
18	ENSBTAG00000019116	2	86464320	86494036	MOB4
19	ENSBTAG00000007652	2	86505716	86581574	RFTN2
20	ENSBTAG00000016334	2	88248733	88455821	SATB2
21	ENSBTAG00000019232	2	88915908	88935670	TYW5
22	ENSBTAG00000016092	2	89248279	89439610	SPATS2L
23	ENSBTAG00000021769	2	113372323	113487279	CUL3
24	ENSBTAG00000000581	2	113649874	113891180	DOCK10
25	ENSBTAG00000016730	3	20453150	20465219	ANP32E
26	ENSBTAG00000004852	3	20519726	20528784	PLEKHO1
27	ENSBTAG00000020635	3	20534021	20600696	VPS45
28	ENSBTAG00000001586	3	20656593	20712080	OTUD7B
29	ENSBTAG00000031358	3	45563732	46487165	DPYD
30	ENSBTAG00000021537	3	48398161	48410727	RWDD3
31	ENSBTAG00000008636	3	79284893	79734224	PDE4B
32	ENSBTAG00000002078	3	102926388	102963687	KDM4A
33	ENSBTAG00000000253	3	102998562	103067133	PTPRF
34	ENSBTAG00000014079	3	113064293	113194137	GIGYF2
35	ENSBTAG00000005858	3	113122832	113129990	KCNJ13
36	ENSBTAG00000008942	3	113219680	113266318	NGEF
37	ENSBTAG00000018989	4	33769689	34021297	GRM3
38	ENSBTAG00000009207	4	46474531	46565717	KMT2E
39	ENSBTAG00000002175	4	46569421	46644956	SRPK2
40	ENSBTAG00000004398	4	57127737	58083528	IMMP2L
41	ENSBTAG00000019342	4	71394903	71488446	OSBPL3
42	ENSBTAG00000015303	4	71625584	71690219	MPP6
43	ENSBTAG00000002317	4	101685424	101795483	PTN
44	ENSBTAG00000019980	4	101862571	102182929	DGKI
45	ENSBTAG00000003505	5	21080013	21119087	DCN
46	ENSBTAG00000004832	5	42075175	42147586	KIF21A
47	ENSBTAG00000020914	5	42421554	42698411	CPNE8
48	ENSBTAG00000018361	5	56477490	56522167	R3HDM2
49	ENSBTAG00000031500	5	56539303	56544574	SHMT2
50	ENSBTAG00000010830	5	56562309	56641157	LRP1
51	ENSBTAG00000006335	5	56658077	56670842	STAT6
52	ENSBTAG00000006324	5	56672011	56677995	NAB2
53	ENSBTAG00000016227	5	67070164	67070823	ASCL1
54	ENSBTAG00000022360	5	86571273	87036285	SOX5
55	ENSBTAG00000010660	5	109152548	109417890	CACNA1C
56	ENSBTAG00000017463	5	111467544	111471171	RPS19BP1
57	ENSBTAG00000045610	5	111524747	111610218	CACNA1I
58	ENSBTAG00000030225	5	112685001	112697359	RBX1
59	ENSBTAG00000009506	5	113553931	113562115	NAGA
60	ENSBTAG00000026502	5	113609076	113613623	MGC127055
61	ENSBTAG00000026501	5	113621622	113625976	CYP2D14
62	ENSBTAG00000000662	5	113634004	113683472	TCF20
63	ENSBTAG00000005668	6	23816193	23898886	SLC39A8
64	ENSBTAG00000014969	7	3702330	3711347	CILP2
65	ENSBTAG00000014968	7	3711929	3720990	YJEFN3
66	ENSBTAG00000007812	7	3721573	3729808	NDUFA13
67	ENSBTAG00000006649	7	3730630	3731451	TSSK6
68	ENSBTAG00000003034	7	3737212	3838689	GATAD2A
69	ENSBTAG00000006124	7	3855979	3891709	MAU2
70	ENSBTAG00000010069	7	51438727	51442500	EGR1
71	ENSBTAG00000011415	7	51470294	51498199	ETF1
72	ENSBTAG00000011419	7	51506219	51521515	HSPA9
73	ENSBTAG00000014182	7	51688098	51880519	CTNNA1
74	ENSBTAG00000011131	7	65631969	65649628	NMUR2
75	ENSBTAG00000005800	7	66766525	67109288	GRIA1
76	ENSBTAG00000020701	7	90616543	90784162	MEF2C
77	ENSBTAG00000026915	8	1266978	1394750	NEK1
78	ENSBTAG00000020130	8	1426804	1502615	CLCN3
79	ENSBTAG00000021632	8	8635550	9019576	MSRA
80	ENSBTAG00000013810	8	63840064	64089259	GABBR2
81	ENSBTAG00000018317	8	74834628	74913332	PPP2R2A
82	ENSBTAG00000021307	8	74924184	74947549	BNIP3L
83	ENSBTAG00000037986	8	75041540	75049413	PNMA2
84	ENSBTAG00000015241	8	75908165	75977482	EPHX2
85	ENSBTAG00000021751	8	77514031	77609180	RASEF
86	ENSBTAG00000020238	9	11681040	11932521	RIMS1
87	ENSBTAG00000007791	9	12697727	12864358	KCNQ5
88	ENSBTAG00000000679	9	23358371	23384805	PGM3
89	ENSBTAG00000009355	9	23746500	23855786	SNAP91
90	ENSBTAG00000020018	9	35040651	35138636	FRK
91	ENSBTAG00000021420	9	57622907	57830272	EPHA7
92	ENSBTAG00000020829	9	66968686	67594209	PTPRK
93	ENSBTAG00000003496	9	81550367	81829531	AIG1
94	ENSBTAG00000026519	9	81940877	81967514	ADAT2
95	ENSBTAG00000015580	10	16901655	16949714	TLE3
96	ENSBTAG00000013982	10	17516709	17559258	UACA
97	ENSBTAG00000019076	10	35984430	36013346	PAK6
98	ENSBTAG00000046052	10	36017219	36018364	ANKRD63
99	ENSBTAG00000019079	10	36024408	36044688	PLCB2
100	ENSBTAG00000038920	10	48088919	48268869	VPS13C
101	ENSBTAG00000015904	10	48949618	49750993	RORA
102	ENSBTAG00000016800	10	62863669	62920660	SEMA6D
103	ENSBTAG00000005984	10	71730213	71916529	DAAM1
104	ENSBTAG00000003370	10	71986326	71987819	GPR135
105	ENSBTAG00000030824	10	71992845	72005431	L3HYPDH
106	ENSBTAG00000003371	10	72005597	72027740	JKAMP
107	ENSBTAG00000011448	10	72027465	72101711	CCDC175
108	ENSBTAG00000014189	10	84341226	84425307	RGS6
109	ENSBTAG00000047969	11	10875796	10876458	NAT8
110	ENSBTAG00000011172	11	10877520	11067103	ALMS1
111	ENSBTAG00000018555	11	11360395	11490611	SFXN5
112	ENSBTAG00000001866	11	11498109	11515314	EMX1
113	ENSBTAG00000012394	11	38706659	38928773	CCDC85A
114	ENSBTAG00000033801	11	40548044	40650666	VRK2
115	ENSBTAG00000017573	12	54777914	54825844	RBM26
116	ENSBTAG00000014227	12	54923989	54993756	NDFIP2
117	ENSBTAG00000022000	13	33005028	33285264	CACNB2
118	ENSBTAG00000014178	13	40323236	40535389	RALGAPA2
119	ENSBTAG00000020988	13	40837473	40930702	KIZ
120	ENSBTAG00000048262	13	68205154	68225068	ACTR5
121	ENSBTAG00000000653	13	68258627	68366080	PPP1R16B
122	ENSBTAG00000009974	14	3054763	3171546	TSNARE1
123	ENSBTAG00000004954	14	26631190	26941726	TOX
124	ENSBTAG00000017529	14	27637561	27719848	CA8
125	ENSBTAG00000008512	14	56652421	56658519	KCNV1
126	ENSBTAG00000006877	14	76757695	77111545	MMP16
127	ENSBTAG00000010860	15	24303204	24316174	DRD2
128	ENSBTAG00000017650	15	24578867	24588568	TMPRSS5
129	ENSBTAG00000020793	15	61515349	61522803	KCNA4
130	ENSBTAG00000039236	15	61698326	61704327
131	ENSBTAG00000010889	15	61763306	61767248	FSHB
132	ENSBTAG00000012417	15	61834229	61847775	ARL14EP
133	ENSBTAG00000020956	15	61947697	62158984	MPPED2
134	ENSBTAG00000006143	15	77157186	77193643	CREB3L1
135	ENSBTAG00000013636	15	77236630	77248138	DGKZ
136	ENSBTAG00000007740	15	77249974	77251941	MDK
137	ENSBTAG00000004282	15	77265141	77435816	AMBRA1
138	ENSBTAG00000004639	15	77442438	77450257	HARBI1
139	ENSBTAG00000017325	15	77451812	77493570	ATG13
140	ENSBTAG00000006493	15	82265071	82268175	CLP1
141	ENSBTAG00000002381	15	82336096	82354378	ZDHHC5
142	ENSBTAG00000002389	15	82355403	82363432	MED19
143	ENSBTAG00000027477	15	85014888	85023350	B3GAT1
144	ENSBTAG00000013064	16	13744181	13774629	RGS18
145	ENSBTAG00000017788	16	34132648	34404652	AKT3
146	ENSBTAG00000017775	16	34415701	34655651	SDCCAG8
147	ENSBTAG00000018272	16	45621457	45879645	RERE
148	ENSBTAG00000001401	16	45886757	45908565	SLC45A1
149	ENSBTAG00000002464	16	51607338	51633655	PLCH2
150	ENSBTAG00000004361	16	56696960	56706787	ZBTB37
151	ENSBTAG00000004362	16	56723665	56734280	SERPINC1
152	ENSBTAG00000013715	16	59954087	59977621	BRINP2
153	ENSBTAG00000009265	16	80751686	80877243	NR5A2
154	ENSBTAG00000001356	17	14889392	14921767	USP38
155	ENSBTAG00000014111	17	15722310	16066444	INPP4B
156	ENSBTAG00000020504	17	54556011	54566572	CDK2AP1
157	ENSBTAG00000008470	17	54584645	54633380	MPHOSPH9
158	ENSBTAG00000001597	17	54716441	54799043	PITPNM2
159	ENSBTAG00000001593	17	54805430	54809451	OGFOD2
160	ENSBTAG00000001398	17	56458750	56512895	ATP2A2
161	ENSBTAG00000003894	18	26369830	26383749	NDRG4
162	ENSBTAG00000020781	18	26385002	26389744	SETD6
163	ENSBTAG00000020782	18	26390076	26447574	CNOT1
164	ENSBTAG00000007170	18	26514591	26525996	SLC38A7
165	ENSBTAG00000022783	18	29542418	29847569	CDH8
166	ENSBTAG00000032092	18	32798826	32888927	CDH11
167	ENSBTAG00000039426	18	35583505	35587974	DPEP2
168	ENSBTAG00000014644	18	35602603	35634596	DUS2
169	ENSBTAG00000004368	18	35640709	35732176	NFATC3
170	ENSBTAG00000004375	18	35735066	35741010	ESRP2
171	ENSBTAG00000007512	18	35747167	35760966	PLA2G15
172	ENSBTAG00000001075	18	39808727	39838373	CALB2
173	ENSBTAG00000047367	18	39902861	39905155	CMTR2
174	ENSBTAG00000007262	18	41116113	41214205	ZNF536
175	ENSBTAG00000006612	18	56505738	56516430	SCAF1
176	ENSBTAG00000006633	18	56517723	56523302	IRF3
177	ENSBTAG00000006638	18	56523439	56530499	BCL2L12
178	ENSBTAG00000000267	19	23662027	23858491	SMG6
179	ENSBTAG00000004223	19	23859292	23877479	SRR
180	ENSBTAG00000017771	19	34721003	34771507	EPN2
181	ENSBTAG00000006517	19	35099135	35107937	DRG2
182	ENSBTAG00000008802	19	35111312	35125579	GID4
183	ENSBTAG00000008801	19	35125880	35137513	ATPAF2
184	ENSBTAG00000003983	19	35158487	35228878	TOM1L2
185	ENSBTAG00000007884	19	35234637	35250672	SREBF1
186	ENSBTAG00000004768	19	35252242	35263546	RAI1
187	ENSBTAG00000002883	19	52308519	52629957	RPTOR
188	ENSBTAG00000021224	20	17832870	17915542	ZSWIM6
189	ENSBTAG00000004066	20	28315521	28506629	PARP8
190	ENSBTAG00000044010	20	28721655	28743621	EMB
191	ENSBTAG00000043948	20	29121455	29566631	HCN1
192	ENSBTAG00000000084	20	30072215	30081516	MRPS30
193	ENSBTAG00000002941	21	22192640	22204117	FES
194	ENSBTAG00000002939	21	22206517	22213761	FURIN
195	ENSBTAG00000001385	21	22702080	22714918	ZSCAN2
196	ENSBTAG00000001387	21	22728673	22740461	WDR73
197	ENSBTAG00000001388	21	22741477	22744781	NMB
198	ENSBTAG00000011239	21	22754375	22787431	SEC11A
199	ENSBTAG00000001616	21	22822829	22871700	ZNF592
200	ENSBTAG00000001618	21	22883305	22935573	ALPK3
201	ENSBTAG00000000623	21	23309725	23333820
202	ENSBTAG00000008495	21	23429313	23466211	AP3B2
203	ENSBTAG00000004645	21	24596916	24836070	ADAMTSL3
204	ENSBTAG00000013657	21	31468075	31495957	CHRNA5
205	ENSBTAG00000003130	21	31500106	31512927	CHRNA3
206	ENSBTAG00000012789	21	40528795	40682810	PRKD1
207	ENSBTAG00000017719	21	43132861	43630707	AKAP6
208	ENSBTAG00000004462	21	44674273	44703824	NPAS3
209	ENSBTAG00000018019	21	65841997	65938304	BCL11B
210	ENSBTAG00000003556	21	69978023	69980890	ZFYVE21
211	ENSBTAG00000003559	21	69982291	70077426	PPP1R13B
212	ENSBTAG00000021452	22	10652411	10722545	TRANK1
213	ENSBTAG00000039727	22	10774894	10790070	DCLK3
214	ENSBTAG00000033225	22	23357992	23571208	CNTN4
215	ENSBTAG00000016533	22	30411677	30803681	FOXP1
216	ENSBTAG00000015112	22	37538101	37556710	PSMD6
217	ENSBTAG00000011287	22	37587794	37675105	ATXN7
218	ENSBTAG00000032872	22	37731240	37737102	THOC7
219	ENSBTAG00000014418	22	41319551	42108622	FHIT
220	ENSBTAG00000010026	22	47721360	48066942	CACNA1D
221	ENSBTAG00000010863	22	48203751	48247817	DCP1A
222	ENSBTAG00000008719	22	48307244	48337780	PRKCD
223	ENSBTAG00000020973	22	48370124	48409451	RFT1
224	ENSBTAG00000011345	22	48499295	48547947	SFMBT1
225	ENSBTAG00000038962	22	55497704	55621186	SLC6A11
226	ENSBTAG00000016827	23	7407899	7414957	RGL2
227	ENSBTAG00000016828	23	7415849	7425523	TAPBP
228	ENSBTAG00000013665	24	850316	872350	KCNG2
229	ENSBTAG00000008158	24	54728527	54786445	CCDC68
230	ENSBTAG00000016462	24	55056433	55435276	TCF4
231	ENSBTAG00000007210	25	6481524	6686788	RBFOX1
232	ENSBTAG00000007887	25	8554540	8655588	GRIN2A
233	ENSBTAG00000046399	25	11704358	11718601	SHISA9
234	ENSBTAG00000021773	25	12923482	12961007	ERCC4
235	ENSBTAG00000020921	25	21759692	22136705	PRKCB
236	ENSBTAG00000001404	25	22178045	22278773	CACNG3
237	ENSBTAG00000005031	25	26513088	26518561	DOC2A
238	ENSBTAG00000005030	25	26518232	26526783	INO80E
239	ENSBTAG00000017422	25	26531018	26547977	TAOK2
240	ENSBTAG00000021785	25	26549204	26565653	TMEM219
241	ENSBTAG00000015982	25	26601438	26614677	KCTD13
242	ENSBTAG00000002474	25	41535263	41778055	MAD1L1
243	ENSBTAG00000012857	26	23795436	23972895	CNNM2
244	ENSBTAG00000012858	26	23983206	24080557	NT5C2
245	ENSBTAG00000009739	27	1019178	1424171	CSMD1
246	ENSBTAG00000004231	27	6267201	6417208	GPM6A
247	ENSBTAG00000016413	27	28963365	28969954	DUSP26
248	ENSBTAG00000013145	27	33110521	33140951	DDHD2
249	ENSBTAG00000015444	27	33227379	33246108	LETM2
250	ENSBTAG00000015457	27	33250534	33291989	FGFR1
251	ENSBTAG00000033137	27	38483892	38797972	PSD3
252	ENSBTAG00000008059	28	12810767	12812539	CHRM3
253	ENSBTAG00000001474	29	28587900	28594897	NRGN
254	ENSBTAG00000022379	29	28595576	28600773	VSIG2
255	ENSBTAG00000014224	29	33680586	33703975	IGSF9B
256	ENSBTAG00000020769	29	34554780	35085038	OPCML
257	ENSBTAG00000010032	29	35154689	35575203	NTM
258	ENSBTAG00000013076	29	37526201	37555971	SNX19
259	ENSBTAG00000004114	29	44444057	44460617	MAP3K11
260	ENSBTAG00000013884	29	44484284	44493549	SIPA1
261	ENSBTAG00000013895	29	44496359	44505000	RELA
262	ENSBTAG00000005578	29	44544726	44552254	KAT5
263	ENSBTAG00000005577	29	44552309	44553484	RNASEH2C

## Sheet: TableS6.Bovine orthologous ASD
Table S6. Bovine Orthologous ASD (63 genes).
N	Ensembl ID	Chr	Start	End	Gene name
1	ENSBTAG00000000746	1	44857815	44928998	KAT2B
2	ENSBTAG00000004754	1	141658908	141994082	DSCAM
3	ENSBTAG00000011495	1	147856757	147977430	DIP2A
4	ENSBTAG00000001771	1	151370526	151411483	DYRK1A
5	ENSBTAG00000033662	2	13575102	13664827	NCKAP1
6	ENSBTAG00000038180	2	30981157	31119776	SCN2A
7	ENSBTAG00000021692	2	35063834	35071532	TBR1
8	ENSBTAG00000019592	2	47800355	47858327	MBD5
9	ENSBTAG00000021769	2	113372323	113487279	CUL3
10	ENSBTAG00000021653	2	118622220	118729375	TRIP12
11	ENSBTAG00000003954	3	15176831	15353404	ASH1L
12	ENSBTAG00000012471	3	16772702	16783233	ILF2
13	ENSBTAG00000021289	3	19361111	19410845	POGZ
14	ENSBTAG00000021482	3	20416072	20419717	APH1A
15	ENSBTAG00000007442	4	9162749	9303751	AKAP9
16	ENSBTAG00000009207	4	46474531	46565717	KMT2E
17	ENSBTAG00000021469	4	50842854	50942840	CTTNBP2
18	ENSBTAG00000024199	4	115368063	115524670	KMT2C
19	ENSBTAG00000000219	5	96408804	96761516	GRIN2B
20	ENSBTAG00000021076	5	112043301	112172811	TNRC6B
21	ENSBTAG00000030180	5	120169084	120217092	SHANK3
22	ENSBTAG00000002392	6	13389038	13529927
23	ENSBTAG00000013495	6	101289985	101484302	WDFY3
24	ENSBTAG00000012922	8	86380913	86424891	PHF2
25	ENSBTAG00000018528	9	50963545	51013480	USP45
26	ENSBTAG00000002728	9	94882344	95271883	ARID1B
27	ENSBTAG00000020422	10	25785915	25825625	CHD8
28	ENSBTAG00000025329	10	89245839	89248163	IRF2BPL
29	ENSBTAG00000021694	11	14714304	14769808	SPAST
30	ENSBTAG00000046199	11	32130133	32482612	NRXN1
31	ENSBTAG00000024021	11	32715365	32880569
32	ENSBTAG00000014072	11	33348437	33349207
33	ENSBTAG00000016534	11	43071977	43174031	BCL11A
34	ENSBTAG00000021143	11	74030425	74059688	DNMT3A
35	ENSBTAG00000002970	12	20888781	20973823	INTS6
36	ENSBTAG00000023169	13	10934396	10992906
37	ENSBTAG00000036222	13	17742124	17783203
38	ENSBTAG00000018263	13	36372779	36448920	WAC
39	ENSBTAG00000000340	13	79548065	79556310	ADNP
40	ENSBTAG00000009748	15	30450602	30455935	MFRP
41	ENSBTAG00000031924	15	51392458	51393411	OR52M1
42	ENSBTAG00000006175	16	55241513	55282607	KDM5B
43	ENSBTAG00000004745	17	18613425	18687720	NAA15
44	ENSBTAG00000013239	18	48743599	48755715	CAPN12
45	ENSBTAG00000020449	18	57795757	57808326	ETFB
46	ENSBTAG00000015258	19	24983919	24996301
47	ENSBTAG00000048062	19	28147259	28155406	KDM6B
48	ENSBTAG00000024801	20	2680574	3054892	RANBP17
49	ENSBTAG00000005514	20	58714145	58945942	TRIO
50	ENSBTAG00000013422	21	4001555	4086821	GABRB3
51	ENSBTAG00000017776	21	14390575	14483806	CHD2
52	ENSBTAG00000019193	22	17176684	17220627	SETD5
53	ENSBTAG00000016533	22	30411677	30803681	FOXP1
54	ENSBTAG00000005857	22	55695783	55714644	SLC6A1
55	ENSBTAG00000020975	23	7537952	7566784	SYNGAP1
56	ENSBTAG00000012761	23	16677835	16740809	PTK7
57	ENSBTAG00000007467	24	34812337	34901981	MIB1
58	ENSBTAG00000019331	24	47185391	47243569	KATNAL2
59	ENSBTAG00000001139	25	36300532	36305041	ACHE
60	ENSBTAG00000015738	25	36437200	36443896	GIGYF1
61	ENSBTAG00000009498	26	9498226	9595849	PTEN
62	ENSBTAG00000021574	26	33755956	33943059	TCF7L2
63	ENSBTAG00000003171	29	48217044	48378574	SHANK2

## Sheet: TableS7. Bovine orthologous DDD
Table S7. Bovine Orthologous DDD genes (101 genes)^*
N	Ensembl ID	Chr	Start	End	Gene name
1	ENSBTAG00000015010	1	44199315	44254410	TBC1D23
2	ENSBTAG00000004495	1	137960492	137993315	UBA5
3	ENSBTAG00000018189	1	146527931	146532166	CSTB
4	ENSBTAG00000000524	1	146555393	146558844	CSTB
5	ENSBTAG00000018520	2	30321635	30415283	SCN1A
6	ENSBTAG00000038180	2	30981157	31119776	SCN2A
7	ENSBTAG00000011682	2	72977209	73168370	GLI2
8	ENSBTAG00000017437	2	90588104	90610465	TMEM237
9	ENSBTAG00000015415	2	98024633	98250962	UNC80
10	ENSBTAG00000037456	2	126350164	126354957	AHDC1
11	ENSBTAG00000007519	3	16033026	16052140	ADAR
12	ENSBTAG00000006678	3	16633874	16644316	GATAD2B
13	ENSBTAG00000021289	3	19361111	19410845	POGZ
14	ENSBTAG00000015459	3	32942122	32945611	KCNA2
15	ENSBTAG00000013018	3	33932972	33944923	AMPD2
16	ENSBTAG00000009617	3	103902890	103931096	SLC2A1
17	ENSBTAG00000003658	4	44892394	45289293	RELN
18	ENSBTAG00000007413	4	94959111	95006794	CEP41
19	ENSBTAG00000000719	4	111220051	111231644
20	ENSBTAG00000047873	4	112048065	112048217
21	ENSBTAG00000045871	4	112126680	112126805
22	ENSBTAG00000027832	4	112258912	112535083
23	ENSBTAG00000021339	5	28211640	28331404	SCN8A
24	ENSBTAG00000001489	5	30821251	30825700	TUBA1A
25	ENSBTAG00000000219	5	96408804	96761516	GRIN2B
26	ENSBTAG00000000662	5	113634004	113683472	TCF20
27	ENSBTAG00000021626	5	121081095	121095342	MLC1
28	ENSBTAG00000020705	6	7944016	8020932	PRSS12
29	ENSBTAG00000012972	6	18512364	18533033	CYP2U1
30	ENSBTAG00000006068	7	12871951	12890270	CC2D1A
31	ENSBTAG00000009646	7	28572141	28617279	ALDH7A1
32	ENSBTAG00000008881	7	52983071	52984039	PURA
33	ENSBTAG00000011431	8	60316734	60327815	GBA2
34	ENSBTAG00000009073	8	86579144	86579452
35	ENSBTAG00000046593	9	23792293	23793276
36	ENSBTAG00000001533	9	45735182	45855545	HACE1
37	ENSBTAG00000033153	9	48476204	49218551	GRIK2
38	ENSBTAG00000016967	9	63225447	63299357	RARS2
39	ENSBTAG00000018408	9	64765558	64849604	SNX14
40	ENSBTAG00000001146	9	81237678	81266493	HIVEP2
41	ENSBTAG00000014494	9	103275249	103292877	RNASET2
42	ENSBTAG00000013616	10	59578464	59644086	AP4E1
43	ENSBTAG00000019924	10	65907458	65971345	DDHD1
44	ENSBTAG00000004631	10	70945020	71078172	KIAA0586
45	ENSBTAG00000001124	10	100733238	100789765	GALC
46	ENSBTAG00000000362	10	104004263	104081363	SPG11
47	ENSBTAG00000021961	11	11540747	11548873	SPR
48	ENSBTAG00000027017	11	27200797	27204850	SIX3
49	ENSBTAG00000016534	11	43071977	43174031	BCL11A
50	ENSBTAG00000003525	11	98325785	98395251	STXBP1
51	ENSBTAG00000017473	11	101247082	101315225	LAMC3
52	ENSBTAG00000025246	12	80718632	80724166	ZIC2
53	ENSBTAG00000020861	12	91100867	91103281	CHAMP1
54	ENSBTAG00000018263	13	36372779	36448920	WAC
55	ENSBTAG00000000340	13	79548065	79556310	ADNP
56	ENSBTAG00000013955	14	4229512	4616552	TRAPPC9
57	ENSBTAG00000017529	14	27637561	27719848	CA8
58	ENSBTAG00000008925	15	1640852	1716775	MRE11
59	ENSBTAG00000015405	15	47042652	47064122	DCHS1
60	ENSBTAG00000007606	16	33163184	33172676	HNRNPU
61	ENSBTAG00000007860	16	77923530	77988157	ASPM
62	ENSBTAG00000003345	17	32712712	32889849	FAT4
63	ENSBTAG00000022084	17	46028480	46029470
64	ENSBTAG00000001295	17	72509511	72597379	DEPDC5
65	ENSBTAG00000003794	18	24338466	24519487	GNAO1
66	ENSBTAG00000038141	18	25685298	25722181	ADGRG1
67	ENSBTAG00000046323	18	25717808	25721329
68	ENSBTAG00000013757	18	35270360	35290823	CTCF
69	ENSBTAG00000014996	18	46906321	46954817	WDR62
70	ENSBTAG00000001834	18	56666460	56671418	PNKP
71	ENSBTAG00000009427	19	12602357	12662178	PPM1D
72	ENSBTAG00000016806	19	24088805	24158415	PAFAH1B1
73	ENSBTAG00000039161	19	34522835	34538828	ALDH3A2
74	ENSBTAG00000046746	19	43279035	43283109	COASY
75	ENSBTAG00000012564	19	46650344	46775847	KANSL1
76	ENSBTAG00000015414	19	50388667	50536976	TBCD
77	ENSBTAG00000000824	19	56657194	56663680	TSEN54
78	ENSBTAG00000000586	20	37092892	37174619
79	ENSBTAG00000015843	20	71182950	71208407	SLC6A3
80	ENSBTAG00000045998	21	781268	784819	MAGEL2
81	ENSBTAG00000002440	21	21482024	21496869	KIF7
82	ENSBTAG00000016420	22	13842703	13889468	CTNNB1
83	ENSBTAG00000019193	22	17176684	17220627	SETD5
84	ENSBTAG00000016533	22	30411677	30803681	FOXP1
85	ENSBTAG00000005857	22	55695783	55714644	SLC6A1
86	ENSBTAG00000020975	23	7537952	7566784	SYNGAP1
87	ENSBTAG00000007718	24	37940878	37948732	TGIF1
88	ENSBTAG00000018160	24	40384895	40508687	LAMA1
89	ENSBTAG00000026403	25	3050214	3169185	CREBBP
90	ENSBTAG00000007887	25	8554540	8655588	GRIN2A
91	ENSBTAG00000015986	25	14189695	14237237	NDE1
92	ENSBTAG00000046752	25	26687038	26689460
93	ENSBTAG00000017435	25	28461992	28472461	KCTD7
94	ENSBTAG00000002083	25	30045721	30076258	AUTS2
95	ENSBTAG00000011032	27	4313369	4554747	MCPH1
96	ENSBTAG00000009191	27	20419472	20636849	TUSC3
97	ENSBTAG00000013145	27	33110521	33140951	DDHD2
98	ENSBTAG00000004015	27	36532982	36636049	KAT6A
99	ENSBTAG00000014300	29	24565023	24616422	SLC6A5
100	ENSBTAG00000001185	29	46322745	46345025	KMT5B
101	ENSBTAG00000026768	29	50027265	50034123	TH
^DDD genes with “confirmed” status, “loss of function” mutation consequence and related to “Brain/Cognition” phenotypes.
*Acknowledgments
This study makes use of data from the Deciphering Developmental Disorders (DDD) Study. The DDD study presents independent research commissioned by the Health Innovation Challenge Fund [grant number HICF-1009-003], a parallel funding partnership between Wellcome and the Department of Health, and the Wellcome Sanger Institute [grant number WT098051]. The views expressed in this publication are thos…

## Sheet: TableS8. Set-based association
Table S8. Significant genes* in the set-based association analysis to map meta-analysis lead variants to genes.
Gene Name	Bovine Gene ID	Bovine chr	Start	End	No. SNPs	SNP_start	SNP_end	Chisq (Obs)	Pvalue	TopSNP.Pvalue	TopSNP
ABCA12	ENSBTAG00000003472	2	103520024	103720887	143	2:103420053	2:103820751	429.852	5.68078e-05	5.551e-05	2:103488149
KIFAP3	ENSBTAG00000017727	16	38360035	38502334	62	16:38260047	16:38602333	253.232	1.36382e-05	5.965e-07	16:38507296
SNRPN	ENSBTAG00000008251	21	2566	25936	4	3.12917	21:125532	42.1952	2.67967e-06	1.81e-08	21:121133
NDN	ENSBTAG00000002186	21	736183	737792	7	21:636325	21:837611	51.1604	3.93369e-06	3.081e-09	21:722993
MAGEL2	ENSBTAG00000045998	21	781268	784819	7	21:706770	21:884131	51.9627	2.37503e-06	3.081e-09	21:722993
FZD3	ENSBTAG00000006621	21	1492040	1508578	1	21:1495332	21:1516367	23.6112	1.28829e-06	1.179e-06	21:1495332
UBE3A	ENSBTAG00000002487	21	2346814	2410193	26	21:2247162	21:2510092	149.343	4.31887e-06	6.686e-08	21:2249070
GABRA5	ENSBTAG00000003392	21	4407154	4499274	112	21:4307198	21:4598759	406.507	1.47148e-05	1.597e-06	21:4481056
TOPAZ1	ENSBTAG00000044167	22	16247929	16308333	145	22:16147952	22:16407864	438.46	9.81356e-05	2.045e-05	22:16349536
* Pvalue<1e-4.

## Sheet: TableS9. Genes identified
Table S9. Summary of the candidate genes identified in the meta-analysis of cattle flight time (10 protein-coding genes)
					Method used to map variants to genes
Gene Name	Bovine Gene ID	Chr	Start	End	Physical distance from top variant (kb)	Gene-set based analysis
BARHL2	ENSBTAG00000005938	3	52691876	52696492	195.617
ABCA12	ENSBTAG00000003472	2	103520024	103720887		x
KIFAP3	ENSBTAG00000017727	16	38360035	38502334		x
SNRPN	ENSBTAG00000008251	21	2566	25936	1032.75	x
NDN	ENSBTAG00000002186	21	736183	737792	320.896	x
MAGEL2	ENSBTAG00000045998	21	781268	784819	273.869	x
FZD3	ENSBTAG00000006621	21	1492040	1508578		x
UBE3A	ENSBTAG00000002487	21	2346814	2410193		x
GABRA5	ENSBTAG00000003392	21	4407154	4499274		x
TOPAZ1	ENSBTAG00000044167	22	16247929	16308333		x
Lead variants in meta-analysis
chr	position
3	52892109
21	1058688
Lead variant in ASD gene set
2	113546307
21	4115188
Gene Name	Bovine Gene ID	Chr	Start	End	Physical distance from top variant (kb)
CUL3	ENSBTAG00000021769	2	113372323	113487279	59.028
GABRB3	ENSBTAG00000013422	21	4001555	4086821	28.367

[truncated: 1 more sheets: TableS10. X2 ASD bovine brain ]
